# Supplementary material for: N-(4-Methyl­benzo­yl)-4-nitro­benzene­sulfonamide
Source: Acta Crystallogr Sect E Struct Rep Online. 2012 Feb 29;68(Pt 3):o888. doi: 10.1107/S1600536812007854 (PMC3297935; doi:10.1107/S1600536812007854)
Supplement: Supplementary file 2 [file e-68-0o888-Isup2.hkl]

# 
# h,k,l, Fc-squared, Fo-squared, sigma(Fo-squared) and status flag 
# 
data_I
_shelx_title ' DAS78 PBCA' 
_shelx_refln_list_code          4 
_shelx_F_calc_maximum      287.38 
_exptl_crystal_F_000      1328.00 
_reflns_d_resolution_high  0.8000 
 
loop_ 
 _symmetry_equiv_pos_as_xyz 
 'x, y, z' 
 '-x+1/2, -y, z+1/2' 
 'x+1/2, -y+1/2, -z' 
 '-x, y+1/2, -z+1/2' 
 '-x, -y, -z' 
 'x-1/2, y, -z-1/2' 
 '-x-1/2, y-1/2, z' 
 'x, -y-1/2, z-1/2' 
 
_cell_length_a    13.9690 
_cell_length_b     9.6591 
_cell_length_c    21.0260 
_cell_angle_alpha  90.000 
_cell_angle_beta   90.000 
_cell_angle_gamma  90.000 
 
_shelx_F_squared_multiplier     1.000 
 
loop_ 
 _refln_index_h 
 _refln_index_k 
 _refln_index_l 
 _refln_F_squared_calc 
 _refln_F_squared_meas 
 _refln_F_squared_sigma 
 _refln_observed_status 
   2   0   0     6816.32     7440.72     33.49 o 
   4   0   0       49.65       82.67     12.39 o 
   6   0   0      463.51      511.17     19.99 o 
   8   0   0    17381.26    18132.93    108.30 o 
  10   0   0      219.82      199.56     24.03 o 
  12   0   0      485.60      474.24     34.00 o 
  14   0   0        9.03       -2.48     29.11 o 
  16   0   0        2.84       -2.06     32.20 o 
   2   1   0     1312.69     1244.96     10.56 o 
   4   1   0     8408.42     8492.54     53.17 o 
   6   1   0      706.59      643.60     22.25 o 
   8   1   0      132.24      107.61     13.63 o 
  10   1   0     2117.24     2166.02     33.41 o 
  12   1   0     4117.37     4139.77     49.30 o 
  14   1   0      876.23      793.01     37.26 o 
  16   1   0      103.83      105.62     20.98 o 
   0   2   0    82589.91    78590.23    532.51 o 
   2   2   0       48.35       15.87      3.81 o 
   4   2   0      799.11      903.67      9.78 o 
   6   2   0     1253.33     1157.01     27.99 o 
   8   2   0    11599.05    11349.33     87.56 o 
  10   2   0     1270.11     1287.05     39.62 o 
  12   2   0     1326.01     1337.77     31.41 o 
  14   2   0      462.45      501.85     25.90 o 
  16   2   0       92.57       98.51     21.30 o 
   2   3   0      926.61      892.51      8.08 o 
   4   3   0      724.56      633.46     10.33 o 
   6   3   0      683.45      629.98     23.19 o 
   8   3   0      109.53      132.60     20.67 o 
  10   3   0      165.64      145.75     23.86 o 
  12   3   0      557.09      575.80     35.11 o 
  14   3   0       38.45       53.60     18.89 o 
  16   3   0       33.15       64.26     22.28 o 
   0   4   0       75.68       72.50      6.75 o 
   2   4   0     1201.33     1386.53     11.17 o 
   4   4   0     4420.35     5089.86     92.78 o 
   6   4   0      537.83      448.37     22.52 o 
   8   4   0      111.21      141.69     21.48 o 
  10   4   0        2.13       -0.76     21.23 o 
  12   4   0     1043.37      936.32     41.58 o 
  14   4   0       95.90       64.10     20.71 o 
  16   4   0       33.45       54.62     34.86 o 
   2   5   0      495.40      560.96     10.20 o 
   4   5   0       22.29       21.92     14.27 o 
   6   5   0      169.04      196.04     19.89 o 
   8   5   0     1387.17     1326.66     38.74 o 
  10   5   0       10.57      -14.43     24.65 o 
  12   5   0      660.28      695.93     37.99 o 
  14   5   0       51.19       62.43     25.51 o 
   0   6   0      488.08      518.60     23.11 o 
   2   6   0      227.40      222.98     13.70 o 
   4   6   0      290.92      356.33     19.46 o 
   6   6   0      124.97      170.23     20.99 o 
   8   6   0       43.70       27.52     21.27 o 
  10   6   0       20.85       33.91     21.52 o 
  12   6   0       24.78       62.62     29.29 o 
  14   6   0       90.60       91.31     32.21 o 
   2   7   0     1233.25     1211.82     50.57 o 
   4   7   0      132.68       88.38     14.47 o 
   6   7   0      158.72      162.69     23.11 o 
   8   7   0       37.91       23.71     20.45 o 
  10   7   0        7.45        9.72     23.29 o 
  12   7   0        0.72       43.70     25.61 o 
  14   7   0        0.86       25.77     30.51 o 
   0   8   0     1115.36     1213.34     38.79 o 
   2   8   0      201.68      200.53     17.69 o 
   4   8   0     2188.02     2156.57     35.39 o 
   6   8   0      612.04      574.50     31.94 o 
   8   8   0       75.98        9.49     26.13 o 
  10   8   0      131.33      169.63     29.76 o 
  12   8   0       40.24       28.26     29.70 o 
   2   9   0     1860.94     1943.03     35.38 o 
   4   9   0       34.72       21.43     15.99 o 
   6   9   0     1066.62     1076.75     42.17 o 
   8   9   0      314.44      386.90     33.68 o 
  10   9   0       52.98       70.01     30.34 o 
   0  10   0     1678.86     1657.11     49.98 o 
   2  10   0      560.56      623.71     36.99 o 
   4  10   0      173.18      189.64     22.44 o 
   6  10   0       10.82        4.91     24.15 o 
   8  10   0       87.66       60.03     28.24 o 
   2  11   0      331.31      310.23     21.41 o 
   4  11   0       46.77       37.98     17.45 o 
   6  11   0      102.05       96.03     25.53 o 
   0  12   0      516.07      587.70     42.30 o 
   2   1   1     1883.93     1993.39     20.45 o 
   3   1   1      355.89      338.56      6.60 o 
   4   1   1       36.39       38.09      3.50 o 
   5   1   1      109.70      113.83      2.63 o 
   6   1   1      831.61      765.09      8.07 o 
   7   1   1     1131.43     1240.76     24.32 o 
   8   1   1      519.35      556.44     14.78 o 
   9   1   1       26.52       20.65     10.11 o 
  10   1   1       17.49       15.61     11.34 o 
  11   1   1       58.64       85.13     13.38 o 
  12   1   1      727.29      714.18     25.88 o 
  13   1   1      213.16      207.89     15.78 o 
  14   1   1       17.31       10.43     13.56 o 
  15   1   1       13.94       14.08     13.66 o 
  16   1   1       20.47       14.29     14.55 o 
  17   1   1       10.58       38.23     15.89 o 
   0   2   1    28986.62    28370.78    116.49 o 
   1   2   1       50.78       73.16      3.29 o 
   2   2   1       25.30       36.37      3.78 o 
   3   2   1     1636.83     1620.90     10.18 o 
   4   2   1       96.94      128.56      4.23 o 
   5   2   1      767.71      737.41      6.47 o 
   6   2   1      448.01      532.73      7.62 o 
   7   2   1      192.92      201.68      7.57 o 
   8   2   1     1014.72     1031.07     30.65 o 
   9   2   1     1660.74     1682.87     64.37 o 
  10   2   1       11.15        8.18     12.34 o 
  11   2   1      199.46      205.71     13.47 o 
  12   2   1       72.49       89.53     13.13 o 
  13   2   1      692.85      681.95     19.03 o 
  14   2   1      325.00      315.46     16.46 o 
  15   2   1       89.53      101.82     15.02 o 
  16   2   1        0.07        3.05     14.37 o 
  17   2   1        7.12      -15.14     15.14 o 
   1   3   1      854.35      738.05      6.38 o 
   2   3   1        0.01        2.99      3.72 o 
   3   3   1     1123.02     1059.56      8.82 o 
   4   3   1       85.82      108.74      4.72 o 
   5   3   1     1272.86     1339.44     11.17 o 
   6   3   1        5.22        7.11      5.29 o 
   7   3   1        5.79       12.26      7.51 o 
   8   3   1     1713.30     1633.70     29.86 o 
   9   3   1       32.49       34.78     13.49 o 
  10   3   1       63.77       88.48     16.82 o 
  11   3   1       36.47       57.21     17.47 o 
  12   3   1      447.96      424.07     27.60 o 
  13   3   1        5.19        5.64     15.13 o 
  14   3   1        0.00       -5.72     12.54 o 
  15   3   1      123.37      160.56     16.30 o 
  16   3   1       27.48       38.51     15.18 o 
   0   4   1     2068.27     2133.23     15.66 o 
   1   4   1      977.54      872.80      8.04 o 
   2   4   1     2327.68     2392.32     13.72 o 
   3   4   1       16.46       24.35      4.56 o 
   4   4   1      400.74      400.67      7.40 o 
   5   4   1        1.05       -1.05      5.06 o 
   6   4   1        7.23        1.31      6.44 o 
   7   4   1      224.26      236.48     20.22 o 
   8   4   1       13.17       31.48     14.23 o 
   9   4   1        6.24        7.71     14.57 o 
  10   4   1        1.81       -1.76     16.05 o 
  11   4   1      608.27      578.75     24.07 o 
  12   4   1        6.45       -4.73     17.96 o 
  13   4   1      119.74      100.10     20.03 o 
  14   4   1       35.66       12.57     15.61 o 
  15   4   1        9.27      -15.76     15.76 o 
  16   4   1       23.91       21.50     14.59 o 
   1   5   1      266.35      278.83      7.48 o 
   2   5   1      931.84      892.12      9.60 o 
   3   5   1      197.74      184.32      5.91 o 
   4   5   1      330.78      385.04      9.60 o 
   5   5   1      291.85      277.18      7.74 o 
   6   5   1       19.65       49.15      9.89 o 
   7   5   1      193.42      187.66     15.43 o 
   8   5   1       36.52       31.08     14.36 o 
   9   5   1      149.83      129.18     22.52 o 
  10   5   1      183.69      152.65     18.78 o 
  11   5   1      624.35      614.43     25.17 o 
  12   5   1       17.74       23.19     18.08 o 
  13   5   1       54.34       45.34     18.58 o 
  14   5   1       50.24       63.77     23.61 o 
  15   5   1        8.83       11.11     16.53 o 
   0   6   1        0.76       22.76     11.20 o 
   1   6   1      939.09     1004.27     14.46 o 
   2   6   1       47.05       41.48      8.40 o 
   3   6   1      313.31      312.24     10.71 o 
   4   6   1      428.33      525.23     15.15 o 
   5   6   1      154.45      147.68     14.36 o 
   6   6   1       44.35       43.74     12.61 o 
   7   6   1      263.67      254.73     17.88 o 
   8   6   1       60.34       54.47     15.29 o 
   9   6   1     1419.07     1452.44     31.17 o 
  10   6   1      551.57      542.41     22.99 o 
  11   6   1       25.25       37.41     19.69 o 
  12   6   1      133.30      143.77     20.90 o 
  13   6   1      219.87      281.01     22.50 o 
  14   6   1       19.64       32.10     20.21 o 
  15   6   1       55.27       52.76     22.30 o 
   1   7   1     2746.09     2872.74     40.80 o 
   2   7   1      237.91      238.92     11.50 o 
   3   7   1      734.32      751.76     15.46 o 
   4   7   1       45.37       49.10     10.39 o 
   5   7   1      409.64      432.67     22.17 o 
   6   7   1       79.79       82.59     15.45 o 
   7   7   1     1169.67     1197.24     28.35 o 
   8   7   1      308.92      252.04     20.24 o 
   9   7   1      370.60      366.12     20.94 o 
  10   7   1       70.29       39.37     16.43 o 
  11   7   1     1005.86     1045.58     52.74 o 
  12   7   1       34.71       62.28     19.94 o 
  13   7   1        9.23       32.03     18.67 o 
  14   7   1       52.98       80.88     21.47 o 
   0   8   1      606.78      642.84     22.63 o 
   1   8   1     2300.56     2474.85     25.19 o 
   2   8   1       85.64       69.23     11.10 o 
   3   8   1       98.36       79.67     11.56 o 
   4   8   1        9.01       16.64     10.60 o 
   5   8   1      404.72      471.40     21.97 o 
   6   8   1      212.64      213.30     19.72 o 
   7   8   1        2.44        5.74     16.48 o 
   8   8   1       45.42       36.98     16.19 o 
   9   8   1      175.76      233.00     21.32 o 
  10   8   1       32.69       57.12     18.65 o 
  11   8   1        8.54       -4.67     17.55 o 
  12   8   1        1.62      -12.33     17.18 o 
  13   8   1       65.84       65.76     19.26 o 
   1   9   1     1669.34     1691.68     29.14 o 
   2   9   1       12.38        7.74     11.24 o 
   3   9   1       11.31       29.49     11.30 o 
   4   9   1        0.78      -10.73     10.73 o 
   5   9   1        4.71        0.52     14.96 o 
   6   9   1       88.53       77.51     20.33 o 
   7   9   1      163.34      153.38     19.01 o 
   8   9   1        0.05       14.06     17.07 o 
   9   9   1      320.93      339.28     22.51 o 
  10   9   1      111.62       94.92     21.20 o 
  11   9   1       52.75       49.35     20.70 o 
   0  10   1      205.80      253.49     20.88 o 
   1  10   1        8.68       38.18     11.91 o 
   2  10   1        4.21        3.94     11.65 o 
   3  10   1       15.10        2.66     11.60 o 
   4  10   1       39.72       38.18     11.86 o 
   5  10   1        3.37       11.54     16.19 o 
   6  10   1        9.13       -2.10     16.84 o 
   7  10   1       33.11       69.60     20.36 o 
   8  10   1        0.49      -16.29     16.29 o 
   9  10   1       98.42      112.83     20.30 o 
   1  11   1      223.24      199.17     14.90 o 
   2  11   1       95.57      102.87     13.93 o 
   3  11   1        3.53       34.59     13.70 o 
   4  11   1        5.67       -2.16     12.46 o 
   5  11   1        4.56       12.66     16.48 o 
   6  11   1       10.25       37.68     18.63 o 
   7  11   1       17.76       -0.16     19.34 o 
   0  12   1      319.13      392.05     36.52 o 
   1  12   1        1.46      -14.21     14.21 o 
   2   0   2      516.43      524.07     10.75 o 
   3   0   2       29.79       35.56     10.77 o 
   4   0   2    25784.45    25437.38     86.38 o 
   5   0   2       29.13       30.11     13.13 o 
   6   0   2    11683.62    11934.10    136.34 o 
   7   0   2    10214.56    10797.95     55.18 o 
   8   0   2     6772.41     6852.50    129.61 o 
   9   0   2     1457.88     1474.62     37.12 o 
  10   0   2      724.12      755.33     23.21 o 
  11   0   2      251.46      225.96     19.74 o 
  12   0   2     1286.81     1307.01     46.38 o 
  13   0   2      727.90      766.20     28.47 o 
  14   0   2     1140.20     1148.88     31.77 o 
  15   0   2      331.30      320.29     25.40 o 
  16   0   2       88.62      115.01     57.54 o 
  17   0   2       13.95       39.72     23.29 o 
   1   1   2     3780.53     3686.32     61.49 o 
   2   1   2    34370.11    34041.86    123.28 o 
   3   1   2       15.34       43.15      7.93 o 
   4   1   2     5935.57     5986.83     75.05 o 
   5   1   2      124.63      118.15      8.91 o 
   6   1   2     3103.48     2705.11     33.24 o 
   7   1   2        0.02        3.72      1.97 o 
   8   1   2     1391.70     1336.55     20.71 o 
   9   1   2      718.59      749.81     15.14 o 
  10   1   2     4470.68     4355.99     31.60 o 
  11   1   2      717.89      731.88     17.80 o 
  12   1   2      177.48      207.19     14.35 o 
  13   1   2      290.94      270.96     15.65 o 
  14   1   2        0.42        6.55     13.38 o 
  15   1   2       51.79       47.24     14.06 o 
  16   1   2      198.08      225.38     17.13 o 
  17   1   2        0.22        1.96     15.63 o 
   0   2   2    17393.84    17033.31     57.53 o 
   1   2   2     5748.07     6070.34     14.03 o 
   2   2   2      106.44      141.02      6.93 o 
   3   2   2     4147.76     4046.61     47.63 o 
   4   2   2     9904.25     9514.96     30.44 o 
   5   2   2     1374.19     1480.68      8.91 o 
   6   2   2        8.73       -0.24      3.35 o 
   7   2   2       99.71      100.54      3.94 o 
   8   2   2     2143.72     2076.30     28.96 o 
   9   2   2       35.21       16.86     13.86 o 
  10   2   2       30.57        2.11     12.78 o 
  11   2   2      219.84      221.88     15.55 o 
  12   2   2      801.36      783.26     18.88 o 
  13   2   2      149.54      166.77     14.61 o 
  14   2   2       37.67       43.82     13.45 o 
  15   2   2       87.60       97.33     15.02 o 
  16   2   2       22.90       22.20     14.94 o 
  17   2   2       23.15       27.67     17.63 o 
   1   3   2     3003.71     3106.86     12.98 o 
   2   3   2      725.56      562.89      6.07 o 
   3   3   2     4899.92     4946.12     17.42 o 
   4   3   2      703.13      764.15      8.78 o 
   5   3   2     1644.11     1779.57     15.85 o 
   6   3   2       38.64       94.59      4.83 o 
   7   3   2       59.51       57.32      4.57 o 
   8   3   2       11.74        6.98     12.49 o 
   9   3   2        0.38        4.79     14.28 o 
  10   3   2     2272.06     2166.46     39.29 o 
  11   3   2     1781.34     1750.06     62.12 o 
  12   3   2      380.60      386.91     19.48 o 
  13   3   2       82.46       81.21     15.33 o 
  14   3   2       26.09       15.70     13.38 o 
  15   3   2        0.17        4.06     14.81 o 
  16   3   2       63.05       60.93     15.57 o 
   0   4   2     3327.33     3395.52     20.09 o 
   1   4   2     2018.61     2126.20     10.65 o 
   2   4   2      249.30      230.62      5.60 o 
   3   4   2     2130.28     2135.39     12.67 o 
   4   4   2        1.00       24.25      5.05 o 
   5   4   2     1156.52     1263.68     11.11 o 
   6   4   2        6.12       16.11      5.28 o 
   7   4   2      155.62      182.34     10.01 o 
   8   4   2        7.62       11.14     13.45 o 
   9   4   2      233.98      240.07     17.56 o 
  10   4   2      238.51      252.19     19.47 o 
  11   4   2     1080.05     1067.41     46.05 o 
  12   4   2      361.09      374.43     22.14 o 
  13   4   2      167.15      179.46     17.53 o 
  14   4   2       44.71       34.88     18.39 o 
  15   4   2      113.62      115.60     14.94 o 
  16   4   2        2.73       -7.09     15.12 o 
   1   5   2      205.53      220.59      4.57 o 
   2   5   2     6950.99     7243.31     34.56 o 
   3   5   2     4453.11     4735.82     26.96 o 
   4   5   2      258.25      226.26      6.60 o 
   5   5   2     4127.26     4384.93     26.93 o 
   6   5   2       65.76      101.09      6.78 o 
   7   5   2      180.32      174.19      9.40 o 
   8   5   2       16.08        1.37     14.28 o 
   9   5   2       36.53       17.82     15.46 o 
  10   5   2      250.12      275.90     28.50 o 
  11   5   2      500.18      527.36     46.65 o 
  12   5   2       16.17       15.30     16.74 o 
  13   5   2        7.83       31.01     26.04 o 
  14   5   2        4.60       21.23     18.88 o 
  15   5   2       52.55       -9.01     38.69 o 
   0   6   2      240.86      302.94     13.93 o 
   1   6   2       14.36       23.21      8.14 o 
   2   6   2      266.49      303.58     10.48 o 
   3   6   2      290.92      324.39      8.92 o 
   4   6   2      108.14      119.32     10.97 o 
   5   6   2      231.36      264.71     15.34 o 
   6   6   2        2.15        8.11     12.60 o 
   7   6   2        3.91       11.26     14.11 o 
   8   6   2       28.16       21.35     14.54 o 
   9   6   2       41.57       49.99     15.63 o 
  10   6   2        2.28        0.68     15.06 o 
  11   6   2      407.05      408.17     45.15 o 
  12   6   2        0.85      -13.93     17.18 o 
  13   6   2        8.06        4.78     18.88 o 
  14   6   2       41.92       35.42     18.82 o 
  15   6   2        8.68       19.13     22.58 o 
   1   7   2      259.37      249.28     11.33 o 
   2   7   2      771.74      703.19     14.78 o 
   3   7   2       13.69       14.44      9.44 o 
   4   7   2      150.01      128.93     10.75 o 
   5   7   2       20.54       20.00     14.08 o 
   6   7   2      466.99      400.38     22.57 o 
   7   7   2       18.83       23.90     15.39 o 
   8   7   2       19.33       19.26     16.39 o 
   9   7   2      153.80      136.97     18.74 o 
  10   7   2      147.44      144.43     32.44 o 
  11   7   2       45.19       72.03     25.07 o 
  12   7   2        0.02       28.42     20.08 o 
  13   7   2      211.24      209.37     22.18 o 
  14   7   2       35.91       32.79     26.59 o 
   0   8   2      554.38      524.29     21.25 o 
   1   8   2      168.65      180.59     12.16 o 
   2   8   2        8.00        8.24     10.90 o 
   3   8   2       47.86       40.45     11.00 o 
   4   8   2      405.50      376.00     13.77 o 
   5   8   2       61.34       40.64     14.44 o 
   6   8   2      154.99      154.40     17.70 o 
   7   8   2       21.59       31.43     20.94 o 
   8   8   2       34.15        3.51     16.21 o 
   9   8   2       11.70       14.29     16.79 o 
  10   8   2      319.18      322.44     21.72 o 
  11   8   2        3.53        1.12     18.06 o 
  12   8   2       76.15       60.17     19.31 o 
  13   8   2        0.07      -16.71     19.52 o 
   1   9   2      181.27      185.63     13.02 o 
   2   9   2      277.15      249.32     13.51 o 
   3   9   2       20.74       31.22     10.78 o 
   4   9   2        2.10       -9.72     11.03 o 
   5   9   2        0.21       10.85     15.83 o 
   6   9   2      595.83      540.66     24.33 o 
   7   9   2        3.80       -8.73     17.75 o 
   8   9   2       88.11      101.76     18.77 o 
   9   9   2      131.48      100.78     20.90 o 
  10   9   2       16.07       -8.78     19.81 o 
  11   9   2       47.47       27.00     17.50 o 
   0  10   2      262.49      281.80     20.59 o 
   1  10   2       92.18      103.55     13.30 o 
   2  10   2        0.29        5.97     11.18 o 
   3  10   2       89.38       75.14     11.87 o 
   4  10   2      237.81      243.28     14.43 o 
   5  10   2        0.01        7.02     17.79 o 
   6  10   2       20.12        7.06     17.89 o 
   7  10   2      128.66      123.49     19.79 o 
   8  10   2       64.62       91.01     18.68 o 
   9  10   2      128.32      111.41     20.77 o 
   1  11   2       25.69       29.86     13.43 o 
   2  11   2       61.63       52.26     15.87 o 
   3  11   2        1.89       48.63     15.57 o 
   4  11   2        4.11       -2.72     14.70 o 
   5  11   2        2.68        9.87     18.59 o 
   6  11   2       62.56       77.89     19.66 o 
   7  11   2        0.00      -15.83     17.88 o 
   0  12   2       22.96       61.76     29.40 o 
   1  12   2      102.08       68.93     23.53 o 
   1   1   3     1816.57     1863.88     14.63 o 
   2   1   3     1259.72     1340.06     20.25 o 
   3   1   3        3.58        8.54      7.17 o 
   4   1   3     2522.85     2671.79     31.86 o 
   5   1   3     1938.51     2042.42     17.65 o 
   6   1   3      482.94      492.76     13.50 o 
   7   1   3     1178.26     1204.41     17.17 o 
   8   1   3      488.62      498.48     13.98 o 
   9   1   3      128.87       95.42     12.13 o 
  10   1   3       73.79       90.63     16.98 o 
  11   1   3      781.21      790.44     23.63 o 
  12   1   3      369.73      354.78     15.23 o 
  13   1   3       44.67       49.48     13.74 o 
  14   1   3       84.38       95.54     14.98 o 
  15   1   3      165.40      160.01     14.83 o 
  16   1   3        0.38        6.77     15.14 o 
  17   1   3       22.40       -2.02     14.96 o 
   0   2   3     1201.12     1170.81     13.32 o 
   1   2   3    14881.66    15338.84     30.31 o 
   2   2   3    21847.88    22162.09    111.09 o 
   3   2   3     5699.27     5797.31     52.40 o 
   4   2   3      466.04      411.25     11.80 o 
   5   2   3      171.53      132.86     13.11 o 
   6   2   3      282.02      295.00      8.78 o 
   7   2   3      559.69      682.79      9.66 o 
   8   2   3       12.99       15.32     11.70 o 
   9   2   3      755.57      807.51     17.55 o 
  10   2   3       23.52       10.67     12.80 o 
  11   2   3        2.83       -1.19     13.00 o 
  12   2   3        9.75       -2.90     12.14 o 
  13   2   3      171.28      172.50     14.90 o 
  14   2   3      232.19      217.17     14.83 o 
  15   2   3       13.35       17.40     14.85 o 
  16   2   3       14.39       17.31     15.95 o 
  17   2   3       96.62      149.67     18.33 o 
   1   3   3     1124.93     1300.40     11.57 o 
   2   3   3    12884.94    13397.93     39.44 o 
   3   3   3      182.49      137.21      8.26 o 
   4   3   3      450.97      526.70     10.71 o 
   5   3   3     1119.02     1156.45     10.68 o 
   6   3   3      170.11      127.09      5.16 o 
   7   3   3      192.44      184.83      5.59 o 
   8   3   3       34.64       24.61     12.58 o 
   9   3   3        0.97      -10.00     14.38 o 
  10   3   3        0.96       -2.58     15.08 o 
  11   3   3      286.32      328.17     16.34 o 
  12   3   3      160.51      149.22     19.44 o 
  13   3   3        5.88        2.64     15.01 o 
  14   3   3      242.07      222.93     15.62 o 
  15   3   3      141.72      131.24     17.02 o 
  16   3   3       16.81        4.75     15.34 o 
   0   4   3      141.40      152.13      5.72 o 
   1   4   3       67.81       62.31      3.58 o 
   2   4   3      198.29      191.68      4.71 o 
   3   4   3      111.72      107.11      5.34 o 
   4   4   3      246.49      261.89      6.83 o 
   5   4   3     1082.43     1192.35     10.96 o 
   6   4   3     1387.87     1448.34     12.23 o 
   7   4   3      199.68      170.35      8.15 o 
   8   4   3       95.72       92.83     14.33 o 
   9   4   3     1126.83     1210.37     60.88 o 
  10   4   3       41.89       26.75     16.21 o 
  11   4   3      100.30       82.92     16.38 o 
  12   4   3      163.79      188.41     21.00 o 
  13   4   3        2.37        2.70     13.60 o 
  14   4   3      133.29      132.57     16.45 o 
  15   4   3        0.63        1.11     13.94 o 
  16   4   3        3.10       -2.27     15.79 o 
   1   5   3      266.06      244.94      4.96 o 
   2   5   3      943.76     1161.71     14.29 o 
   3   5   3      519.19      519.56      7.98 o 
   4   5   3       19.14       22.07      5.65 o 
   5   5   3       22.96       20.73      5.86 o 
   6   5   3        3.42        6.86      5.88 o 
   7   5   3       70.24       80.93      7.82 o 
   8   5   3       30.99        7.28     13.60 o 
   9   5   3      134.76      123.67     16.25 o 
  10   5   3      548.39      542.69     24.33 o 
  11   5   3      268.48      260.16     22.80 o 
  12   5   3        4.04       13.51     20.57 o 
  13   5   3        4.71       -3.48     24.07 o 
  14   5   3      102.87       48.22     17.56 o 
  15   5   3       59.23       55.99     26.56 o 
   0   6   3      296.83      361.06     14.94 o 
   1   6   3     2702.70     2602.86     27.66 o 
   2   6   3      688.12      730.88     10.92 o 
   3   6   3      615.31      617.05     10.79 o 
   4   6   3      168.45      228.76     12.54 o 
   5   6   3     1120.79     1191.47     24.49 o 
   6   6   3      206.60      199.37     15.95 o 
   7   6   3      108.77      107.49     15.04 o 
   8   6   3      673.45      661.15     22.73 o 
   9   6   3     1000.52      973.18     26.72 o 
  10   6   3      143.87      149.05     18.24 o 
  11   6   3      172.23      198.41     20.31 o 
  12   6   3       88.41       68.76     18.45 o 
  13   6   3      154.08      151.97     22.72 o 
  14   6   3       18.64       11.58     17.89 o 
  15   6   3        6.37      -19.52     19.52 o 
   1   7   3     1350.17     1303.37     20.22 o 
   2   7   3        3.62        6.90      9.78 o 
   3   7   3     1874.86     1877.86     23.11 o 
   4   7   3       10.28        5.83     11.48 o 
   5   7   3        0.06       -2.95     12.88 o 
   6   7   3       85.38       65.46     15.15 o 
   7   7   3      481.48      518.87     29.11 o 
   8   7   3       49.39       43.58     15.57 o 
   9   7   3       55.27       79.87     25.02 o 
  10   7   3      429.55      413.46     23.71 o 
  11   7   3      514.18      500.80     24.47 o 
  12   7   3       76.83       85.33     18.83 o 
  13   7   3       14.44        3.80     19.19 o 
  14   7   3      102.95      106.80     20.94 o 
   0   8   3     2359.52     2373.90     69.64 o 
   1   8   3      191.62      177.52     12.19 o 
   2   8   3      216.55      205.62     12.21 o 
   3   8   3      929.80     1033.11     18.56 o 
   4   8   3      430.70      451.36     17.24 o 
   5   8   3      318.36      369.85     20.10 o 
   6   8   3       91.85       90.63     16.17 o 
   7   8   3       99.69      100.38     17.41 o 
   8   8   3       19.47       26.72     24.80 o 
   9   8   3      440.14      470.90     31.94 o 
  10   8   3        0.56       11.74     18.48 o 
  11   8   3      200.04      169.47     19.08 o 
  12   8   3       16.65       32.33     33.22 o 
   1   9   3       75.29      119.51     15.84 o 
   2   9   3      179.37      163.13     12.67 o 
   3   9   3      420.03      479.56     22.07 o 
   4   9   3       93.66       81.87     14.45 o 
   5   9   3        4.86       -3.08     14.24 o 
   6   9   3       40.58       48.34     16.89 o 
   7   9   3       52.60       62.11     16.17 o 
   8   9   3       67.93       51.92     18.85 o 
   9   9   3        0.19       12.94     22.74 o 
  10   9   3        0.22        0.39     18.18 o 
  11   9   3       76.17      106.32     22.53 o 
   0  10   3      241.76      224.95     20.25 o 
   1  10   3      125.54      163.41     13.94 o 
   2  10   3      257.66      240.55     20.39 o 
   3  10   3      427.01      450.00     19.07 o 
   4  10   3      143.24      128.12     19.91 o 
   5  10   3        6.19       20.92     17.20 o 
   6  10   3       27.33       22.39     16.14 o 
   7  10   3        0.02       18.45     17.65 o 
   8  10   3       44.53       28.47     19.99 o 
   9  10   3       15.87        4.53     19.22 o 
   1  11   3       57.15       30.94     18.32 o 
   2  11   3        1.13       -5.18     19.32 o 
   3  11   3        0.01       21.28     17.95 o 
   4  11   3       28.21        7.34     18.92 o 
   5  11   3       10.42        3.72     24.11 o 
   6  11   3        0.33       17.41     14.85 o 
   0   0   4      722.03      658.78     13.73 o 
   1   0   4    13458.76    12882.73     37.15 o 
   2   0   4    13734.22    14320.40     91.78 o 
   3   0   4    60035.50    58961.00    445.44 o 
   4   0   4    19590.88    19692.57     75.06 o 
   5   0   4     8980.71     9432.95     59.82 o 
   6   0   4     3310.87     3210.72     39.51 o 
   7   0   4     4256.44     4345.05     93.56 o 
   8   0   4     2289.36     2236.18     41.39 o 
   9   0   4        0.02       22.87     14.78 o 
  10   0   4     3360.13     3184.38     38.95 o 
  11   0   4      177.66      189.95     19.18 o 
  12   0   4     1929.99     1899.55     46.77 o 
  13   0   4      310.12      291.19     29.21 o 
  14   0   4      372.64      332.95     23.06 o 
  15   0   4       15.66       -0.31     18.43 o 
  16   0   4       43.80       95.26     22.60 o 
  17   0   4        2.91       41.24     22.66 o 
   1   1   4    27284.68    27354.41     40.60 o 
   2   1   4    70559.63    68052.53    395.00 o 
   3   1   4     1780.64     1958.92     25.14 o 
   4   1   4       35.49       27.45      5.99 o 
   5   1   4     9638.46    10450.07     43.97 o 
   6   1   4    15251.62    16311.45    113.94 o 
   7   1   4      101.61      110.92      9.58 o 
   8   1   4      949.08      932.88     19.89 o 
   9   1   4     1434.65     1394.87     21.19 o 
  10   1   4      678.99      622.33     15.55 o 
  11   1   4        3.31        9.82     11.74 o 
  12   1   4      306.06      279.30     14.69 o 
  13   1   4       65.15       44.61     13.64 o 
  14   1   4      220.05      248.74     15.14 o 
  15   1   4      115.20      131.88     15.20 o 
  16   1   4      173.55      161.58     15.78 o 
  17   1   4       11.91      -16.41     16.41 o 
   0   2   4     2046.26     2205.41     18.32 o 
   1   2   4     8840.57     8390.59     30.34 o 
   2   2   4       91.86       84.19      5.50 o 
   3   2   4     5885.63     5937.23     30.88 o 
   4   2   4      248.54      147.63      9.07 o 
   5   2   4     2316.65     2532.36     25.27 o 
   6   2   4     1790.43     1898.44     26.16 o 
   7   2   4     1232.48     1259.05     30.46 o 
   8   2   4       13.09       10.62      9.75 o 
   9   2   4      212.72      194.73     12.79 o 
  10   2   4      199.08      184.48     14.34 o 
  11   2   4       11.40       22.71     12.73 o 
  12   2   4      400.95      405.25     17.38 o 
  13   2   4       28.27       25.89     13.85 o 
  14   2   4       86.44       97.57     14.15 o 
  15   2   4       19.70       12.31     13.53 o 
  16   2   4      257.28      322.86     17.83 o 
  17   2   4       33.12       75.86     16.83 o 
   1   3   4        7.43        3.50      3.69 o 
   2   3   4     5254.33     5399.95     31.83 o 
   3   3   4     2124.42     2261.41     14.85 o 
   4   3   4      457.67      430.30     12.46 o 
   5   3   4      523.04      535.68     20.86 o 
   6   3   4      443.76      495.29     18.68 o 
   7   3   4      100.00       81.23      6.44 o 
   8   3   4       65.95       64.19     13.01 o 
   9   3   4        0.51       -8.02     14.09 o 
  10   3   4     2276.11     2239.40     45.14 o 
  11   3   4      691.70      658.54     19.02 o 
  12   3   4       17.57       27.22     13.50 o 
  13   3   4        3.28       -2.49     13.35 o 
  14   3   4        2.45       -5.35     13.24 o 
  15   3   4       11.71       25.00     18.68 o 
  16   3   4        4.71        6.83     14.82 o 
   0   4   4      548.25      590.16     10.06 o 
   1   4   4      949.37     1046.55      8.85 o 
   2   4   4     1032.76     1084.25     10.63 o 
   3   4   4     1433.42     1592.44     13.43 o 
   4   4   4      157.65      152.22      7.57 o 
   5   4   4        4.48        0.40      5.33 o 
   6   4   4       91.16      133.25      6.29 o 
   7   4   4      880.89     1030.95     19.76 o 
   8   4   4      340.40      378.57     17.65 o 
   9   4   4       15.23       20.57     15.40 o 
  10   4   4      122.95      119.65     21.80 o 
  11   4   4      516.11      492.94     22.77 o 
  12   4   4       59.49       63.19     14.01 o 
  13   4   4       14.58       14.64     16.79 o 
  14   4   4        0.92       10.70     14.75 o 
  15   4   4       23.75       36.53     18.79 o 
  16   4   4       66.75       54.88     21.44 o 
   1   5   4      257.52      324.78      5.41 o 
   2   5   4      209.09      231.20      6.22 o 
   3   5   4     1057.65     1027.47     10.18 o 
   4   5   4      113.67      116.83      6.24 o 
   5   5   4       87.48       92.42      7.59 o 
   6   5   4       47.43       57.48      6.30 o 
   7   5   4        0.33        0.44      6.72 o 
   8   5   4       77.23       59.56     16.16 o 
   9   5   4      280.59      319.37     19.56 o 
  10   5   4     2235.40     2126.30     36.00 o 
  11   5   4      118.33      159.84     26.55 o 
  12   5   4      663.82      681.99     30.18 o 
  13   5   4      165.65      188.73     20.34 o 
  14   5   4       67.39       82.23     19.87 o 
  15   5   4       21.14       42.82     18.19 o 
   0   6   4       64.57       68.27     11.49 o 
   1   6   4       33.84       37.08      6.38 o 
   2   6   4      237.72      226.09      8.05 o 
   3   6   4      160.84      196.81     10.16 o 
   4   6   4       15.15        5.50      8.11 o 
   5   6   4        1.15       12.67     12.34 o 
   6   6   4       19.30       16.82     13.35 o 
   7   6   4       33.03       45.73     14.27 o 
   8   6   4       99.48       95.66     17.57 o 
   9   6   4       22.81       18.87     15.33 o 
  10   6   4        0.62       14.80     16.09 o 
  11   6   4      146.64      196.63     55.52 o 
  12   6   4        0.49      -10.23     18.91 o 
  13   6   4       22.57       23.04     18.53 o 
  14   6   4       27.58        9.24     19.00 o 
   1   7   4       60.37       39.02      9.82 o 
   2   7   4      671.57      657.31     14.35 o 
   3   7   4      739.57      700.81     15.01 o 
   4   7   4       56.69       54.10     12.13 o 
   5   7   4        1.98        5.52     13.68 o 
   6   7   4       65.38       91.34     16.01 o 
   7   7   4      101.16      116.35     25.35 o 
   8   7   4      254.59      264.04     22.53 o 
   9   7   4      220.24      200.65     19.00 o 
  10   7   4        0.67        5.33     17.34 o 
  11   7   4       42.66       37.48     20.74 o 
  12   7   4       74.44       76.84     20.26 o 
  13   7   4       69.67       62.77     22.14 o 
   0   8   4     4351.39     4454.45    114.66 o 
   1   8   4      243.58      243.68     12.40 o 
   2   8   4      213.38      223.36     12.33 o 
   3   8   4      366.29      375.59     13.94 o 
   4   8   4      722.11      734.98     31.25 o 
   5   8   4       16.33       16.77     16.30 o 
   6   8   4       11.51       11.31     19.87 o 
   7   8   4       66.92       69.62     17.05 o 
   8   8   4      641.40      641.14     25.45 o 
   9   8   4        0.67        3.28     18.18 o 
  10   8   4        4.87      -12.22     18.11 o 
  11   8   4       15.19       10.17     26.45 o 
  12   8   4       22.63       17.73     30.87 o 
   1   9   4      383.53      383.84     14.16 o 
   2   9   4        8.06        2.79     10.56 o 
   3   9   4       56.22       61.66     13.67 o 
   4   9   4       64.26       51.15     13.11 o 
   5   9   4      206.55      226.38     29.11 o 
   6   9   4       14.84       15.88     15.88 o 
   7   9   4        3.61       -3.65     16.50 o 
   8   9   4       71.36       60.36     20.41 o 
   9   9   4       67.92       51.55     16.67 o 
  10   9   4      218.29      195.92     34.84 o 
  11   9   4        7.87        1.87     25.92 o 
   0  10   4     1012.80      944.84     44.19 o 
   1  10   4       41.07       63.57     20.72 o 
   2  10   4      430.08      434.31     25.84 o 
   3  10   4      417.54      416.01     39.64 o 
   4  10   4      196.33      183.76     20.68 o 
   5  10   4      150.81      150.79     20.77 o 
   6  10   4       13.44       15.35     17.34 o 
   7  10   4       23.27       26.98     15.53 o 
   8  10   4       35.58       22.60     45.82 o 
   9  10   4        1.01        5.68     16.94 o 
   1  11   4        5.50       39.44     19.87 o 
   2  11   4       25.08       28.42     20.45 o 
   3  11   4       11.76       21.12     19.54 o 
   4  11   4       42.16       35.98     17.75 o 
   5  11   4        0.36       -7.76     28.89 o 
   6  11   4       11.23       49.13     32.63 o 
   1   1   5     2314.42     2373.67     11.83 o 
   2   1   5     1320.93     1203.04     10.42 o 
   3   1   5    18292.85    18165.23     33.66 o 
   4   1   5     2362.66     2484.46     16.95 o 
   5   1   5      403.19      462.22     10.24 o 
   6   1   5      750.01      877.87     19.73 o 
   7   1   5      368.60      362.26     11.79 o 
   8   1   5      285.85      284.00     12.28 o 
   9   1   5        2.30       11.50     10.86 o 
  10   1   5     1255.74     1200.44     21.39 o 
  11   1   5       42.11       48.65     12.02 o 
  12   1   5        0.42        1.06     11.81 o 
  13   1   5      124.07      130.75     13.18 o 
  14   1   5       82.24       91.86     13.60 o 
  15   1   5       19.58       28.16     14.17 o 
  16   1   5       12.79        4.80     16.99 o 
  17   1   5        1.19      -15.86     15.86 o 
   0   2   5        0.30       -1.10      5.31 o 
   1   2   5      756.89      736.23     11.01 o 
   2   2   5    10905.51    10664.92     24.35 o 
   3   2   5       64.49       67.85      5.74 o 
   4   2   5       15.25        9.42      7.72 o 
   5   2   5     3605.76     3626.07     29.83 o 
   6   2   5      784.72      906.34     31.18 o 
   7   2   5       64.40       78.14      9.66 o 
   8   2   5      117.38      105.28     10.89 o 
   9   2   5        8.22       10.67     10.86 o 
  10   2   5        7.09        9.59     12.17 o 
  11   2   5       99.43      116.92     13.47 o 
  12   2   5        8.66       26.10     13.13 o 
  13   2   5      114.63      120.38     14.30 o 
  14   2   5       41.20       21.96     13.15 o 
  15   2   5       22.44       28.05     14.11 o 
  16   2   5       14.46       31.82     18.29 o 
   1   3   5       38.92       92.82      3.65 o 
   2   3   5     2378.46     2606.52     20.56 o 
   3   3   5      479.29      511.34      7.66 o 
   4   3   5      203.25      125.83     10.15 o 
   5   3   5      884.20      927.77     17.60 o 
   6   3   5        2.34        1.54      9.93 o 
   7   3   5      769.85      751.38     19.28 o 
   8   3   5      125.83      127.15     13.65 o 
   9   3   5      512.15      502.15     27.75 o 
  10   3   5     1179.02     1086.98     26.29 o 
  11   3   5     1308.79     1281.72     39.16 o 
  12   3   5       18.93       -0.53     14.06 o 
  13   3   5        1.42       -9.43     13.32 o 
  14   3   5        0.53        5.04     13.13 o 
  15   3   5        1.46       -0.49     14.61 o 
  16   3   5      129.10      114.64     20.61 o 
   0   4   5    11624.21    11967.97    109.69 o 
   1   4   5      128.88      146.91      5.35 o 
   2   4   5      623.50      651.78      8.09 o 
   3   4   5     1069.49     1059.10     12.99 o 
   4   4   5     1618.70     1504.90     14.73 o 
   5   4   5      712.89      678.16     17.12 o 
   6   4   5       94.73       99.28      7.58 o 
   7   4   5      303.32      311.60      9.67 o 
   8   4   5      270.90      240.05     16.35 o 
   9   4   5       20.17       44.98     15.87 o 
  10   4   5        8.26       -2.01     15.43 o 
  11   4   5        0.51        3.03     16.05 o 
  12   4   5      113.63      102.77     15.17 o 
  13   4   5       68.37       91.18     16.33 o 
  14   4   5        4.27       -3.30     15.27 o 
  15   4   5       37.42       43.27     16.59 o 
  16   4   5       12.25       20.15     18.30 o 
   1   5   5     1142.52     1234.46     10.04 o 
   2   5   5     1170.33     1044.07     10.78 o 
   3   5   5       67.88       33.88      5.44 o 
   4   5   5      162.72      164.78      6.84 o 
   5   5   5       25.80       26.21      7.42 o 
   6   5   5      365.90      332.81     12.84 o 
   7   5   5      641.56      607.35     22.96 o 
   8   5   5      366.91      354.34     19.23 o 
   9   5   5       61.28       81.36     16.65 o 
  10   5   5      165.56      187.15     18.59 o 
  11   5   5       29.01       49.08     17.95 o 
  12   5   5      132.98      145.68     19.84 o 
  13   5   5        0.25        7.26     17.56 o 
  14   5   5      136.09      150.67     19.08 o 
  15   5   5      233.95      270.23     25.65 o 
   0   6   5     3015.80     2988.50     31.50 o 
   1   6   5      760.84      669.69     10.76 o 
   2   6   5     1281.84     1289.04     14.47 o 
   3   6   5     1010.03     1062.52     18.50 o 
   4   6   5        1.68       -4.85      8.36 o 
   5   6   5     1929.91     1900.00     23.25 o 
   6   6   5       11.63       -8.43     13.65 o 
   7   6   5       10.69       16.49     14.10 o 
   8   6   5      323.87      286.37     18.68 o 
   9   6   5      439.85      468.85     29.99 o 
  10   6   5       79.77       76.17     17.98 o 
  11   6   5       60.04       44.36     15.81 o 
  12   6   5       98.51       89.36     29.07 o 
  13   6   5      481.65      512.57     52.19 o 
  14   6   5        7.00       17.28     19.25 o 
   1   7   5     1008.76     1044.09     16.40 o 
   2   7   5       39.48       37.85      9.56 o 
   3   7   5     1480.21     1483.47     19.02 o 
   4   7   5      250.31      268.20     14.20 o 
   5   7   5       77.62       66.25     14.62 o 
   6   7   5       66.22       54.12     15.34 o 
   7   7   5     1085.20     1024.41     26.61 o 
   8   7   5       35.94       24.10     14.33 o 
   9   7   5      140.59      136.79     18.62 o 
  10   7   5       14.42       46.26     17.36 o 
  11   7   5       15.30       48.92     17.80 o 
  12   7   5       65.81       24.70     18.76 o 
  13   7   5        3.47      -21.60     21.60 o 
   0   8   5     1929.15     1949.73     32.49 o 
   1   8   5      317.08      349.48     13.29 o 
   2   8   5      333.44      303.12     13.15 o 
   3   8   5     1074.36     1067.31     22.14 o 
   4   8   5      123.02      120.58     12.97 o 
   5   8   5      677.99      673.14     23.62 o 
   6   8   5       23.73       12.29     14.54 o 
   7   8   5      501.98      479.46     22.04 o 
   8   8   5      334.38      340.37     23.19 o 
   9   8   5      318.86      322.83     32.70 o 
  10   8   5       26.44       12.34     16.91 o 
  11   8   5       24.06        6.90     17.99 o 
  12   8   5       45.13       32.27     18.60 o 
   1   9   5       52.81       28.90     16.48 o 
   2   9   5        0.90       11.54     17.25 o 
   3   9   5       13.15       10.46     17.12 o 
   4   9   5      201.84      199.38     15.60 o 
   5   9   5      150.19      228.59     35.02 o 
   6   9   5       32.41       28.70     16.70 o 
   7   9   5      130.29      174.80     18.78 o 
   8   9   5        8.15        3.32     15.47 o 
   9   9   5        0.35      -16.42     16.59 o 
  10   9   5        0.87       15.66     31.43 o 
  11   9   5      262.86      297.96     23.02 o 
   0  10   5      322.24      350.16     33.63 o 
   1  10   5      207.05      278.15     23.01 o 
   2  10   5        1.10        1.96     17.33 o 
   3  10   5        0.36        4.37     18.01 o 
   4  10   5       83.57       65.00     18.35 o 
   5  10   5       68.04       84.58     26.92 o 
   6  10   5        4.59      -19.71     26.57 o 
   7  10   5      145.90      130.88     31.06 o 
   8  10   5       44.77       40.68     29.38 o 
   9  10   5        6.99       25.94     28.23 o 
   1  11   5       81.70       91.37     22.10 o 
   2  11   5        0.76        0.12     18.51 o 
   3  11   5       41.33       58.80     19.89 o 
   4  11   5       47.49       43.76     19.34 o 
   5  11   5       34.44       12.99     27.90 o 
   6  11   5        0.09       21.16     26.48 o 
   0   0   6     1528.42     1308.21     22.45 o 
   1   0   6     2361.76     2232.87     51.48 o 
   2   0   6    12525.82    12203.52     36.39 o 
   3   0   6     2680.40     2654.23     36.38 o 
   4   0   6     5953.16     5475.28     40.54 o 
   5   0   6     1373.25     1624.19     26.33 o 
   6   0   6      548.17      633.87     20.74 o 
   7   0   6      235.22      184.94     16.38 o 
   8   0   6     2135.59     1993.49     27.76 o 
   9   0   6      108.18      120.55     14.89 o 
  10   0   6     2856.21     2856.82    101.57 o 
  11   0   6      378.13      363.72     19.50 o 
  12   0   6      317.25      326.96     20.03 o 
  13   0   6      175.51      194.61     19.26 o 
  14   0   6      314.00      342.68     23.30 o 
  15   0   6      235.70      255.63     38.67 o 
  16   0   6        2.40      -15.14     22.33 o 
  17   0   6        2.97       12.00     37.82 o 
   1   1   6      653.06      632.05      9.30 o 
   2   1   6     7453.16     7089.57     49.15 o 
   3   1   6      546.88      540.13      6.82 o 
   4   1   6        9.36       10.12      5.88 o 
   5   1   6      985.89     1045.86     13.43 o 
   6   1   6    13841.99    14161.81     80.32 o 
   7   1   6     1328.64     1449.52     18.24 o 
   8   1   6      624.85      600.25     14.46 o 
   9   1   6       50.39       70.18     11.23 o 
  10   1   6      868.80      880.61     19.57 o 
  11   1   6       14.29       14.79     11.51 o 
  12   1   6      178.61      192.25     13.04 o 
  13   1   6      113.20      101.63     12.73 o 
  14   1   6      417.01      462.23     18.00 o 
  15   1   6       20.66       28.71     13.78 o 
  16   1   6      216.69      240.40     16.70 o 
   0   2   6    13172.23    12826.11     61.88 o 
   1   2   6       35.86       20.83      4.58 o 
   2   2   6       60.31       35.19      4.25 o 
   3   2   6      278.88      299.53      7.10 o 
   4   2   6      841.91      748.68     12.45 o 
   5   2   6        2.93        4.14      6.78 o 
   6   2   6       27.99       12.41     12.27 o 
   7   2   6      308.33      343.08     12.03 o 
   8   2   6      661.75      663.59     15.32 o 
   9   2   6     1054.98     1005.08     19.14 o 
  10   2   6        6.58       12.96     12.52 o 
  11   2   6       55.59       60.12     13.27 o 
  12   2   6      217.78      220.89     15.03 o 
  13   2   6      519.41      464.84     16.29 o 
  14   2   6        0.27      -10.03     12.95 o 
  15   2   6      192.29      207.52     23.54 o 
  16   2   6       54.60       66.50     15.49 o 
   1   3   6     3990.82     3930.41     21.32 o 
   2   3   6       58.51       13.73      4.03 o 
   3   3   6       91.45       66.61      5.08 o 
   4   3   6      632.26      623.35      9.86 o 
   5   3   6      294.53      281.04     12.42 o 
   6   3   6     1343.74     1337.20     21.87 o 
   7   3   6       30.96       38.21     11.58 o 
   8   3   6      308.89      292.16     22.21 o 
   9   3   6      493.75      486.63     15.89 o 
  10   3   6      954.45      992.10     20.37 o 
  11   3   6      178.72      195.86     14.80 o 
  12   3   6       15.59       10.58     13.48 o 
  13   3   6       45.86       54.09     15.70 o 
  14   3   6      974.39     1006.47     24.86 o 
  15   3   6       98.88       94.40     14.98 o 
  16   3   6        1.15        3.86     16.85 o 
   0   4   6     4119.61     3748.98     22.18 o 
   1   4   6     2934.22     3253.55     14.92 o 
   2   4   6     4377.10     4358.93     21.57 o 
   3   4   6     1675.93     1683.72     12.52 o 
   4   4   6        0.53       -1.03      5.23 o 
   5   4   6      561.61      548.90     11.27 o 
   6   4   6        1.37        4.16     10.71 o 
   7   4   6      104.36       92.31      9.53 o 
   8   4   6     1691.48     1635.58     28.62 o 
   9   4   6     1238.90     1158.92     41.39 o 
  10   4   6       48.57       71.63     16.22 o 
  11   4   6        0.28      -12.87     13.00 o 
  12   4   6        1.11       -2.17     13.54 o 
  13   4   6       62.71       69.86     14.79 o 
  14   4   6        0.45        3.37     14.70 o 
  15   4   6        7.13        9.52     21.37 o 
   1   5   6       16.92        4.99      4.86 o 
   2   5   6       91.84      154.31      6.19 o 
   3   5   6      972.40     1012.68     14.02 o 
   4   5   6      572.56      578.57     12.26 o 
   5   5   6      534.42      517.79     13.85 o 
   6   5   6     3888.56     3911.64     66.71 o 
   7   5   6        7.67      -10.89     10.89 o 
   8   5   6      219.65      239.93     17.58 o 
   9   5   6      495.65      497.09     36.13 o 
  10   5   6      213.98      266.42     20.09 o 
  11   5   6        3.52       -2.02     15.05 o 
  12   5   6      348.43      314.35     42.02 o 
  13   5   6        7.21       14.92     18.12 o 
  14   5   6       80.89      122.05     29.68 o 
  15   5   6        6.86       40.82     31.79 o 
   0   6   6      321.00      365.74     11.30 o 
   1   6   6     1886.57     2019.71     16.56 o 
   2   6   6       20.28       29.46      6.89 o 
   3   6   6      133.60      165.28     11.61 o 
   4   6   6       83.44       70.05      9.11 o 
   5   6   6       28.86       36.92     10.58 o 
   6   6   6       15.30        5.91     10.37 o 
   7   6   6       38.17       37.23     15.44 o 
   8   6   6      196.97      183.40     16.91 o 
   9   6   6      479.32      500.28     22.39 o 
  10   6   6       53.07       43.28     16.14 o 
  11   6   6        1.42      -11.02     17.50 o 
  12   6   6        2.78       -4.65     16.26 o 
  13   6   6        0.32       24.02     17.71 o 
  14   6   6       26.96       54.50     23.53 o 
   1   7   6        1.75        3.02      8.84 o 
   2   7   6       69.68       73.19     11.96 o 
   3   7   6       79.29       81.85     12.01 o 
   4   7   6       70.80       48.65     11.92 o 
   5   7   6        0.20      -13.62     13.62 o 
   6   7   6       28.74       37.92     11.12 o 
   7   7   6       74.23       64.31     11.84 o 
   8   7   6       69.19       53.77     15.51 o 
   9   7   6       15.12        7.56     16.48 o 
  10   7   6      320.36      338.56     22.58 o 
  11   7   6       32.20       39.95     16.99 o 
  12   7   6      176.43      180.09     19.72 o 
  13   7   6       28.48       -4.26     17.11 o 
   0   8   6      960.14      824.12     36.28 o 
   1   8   6      167.11      199.71     19.20 o 
   2   8   6      192.05      207.61     19.77 o 
   3   8   6       32.36       35.77     18.40 o 
   4   8   6       35.41       61.74     12.52 o 
   5   8   6      169.73      136.19     31.64 o 
   6   8   6      228.54      230.78     20.17 o 
   7   8   6        7.03       -2.38     14.58 o 
   8   8   6      241.93      232.49     19.93 o 
   9   8   6      169.18      174.50     30.40 o 
  10   8   6       45.14       46.96     18.39 o 
  11   8   6        1.85      -16.98     16.98 o 
  12   8   6        3.10       -8.10     19.86 o 
   1   9   6       31.79       27.33     16.54 o 
   2   9   6      477.33      433.28     23.46 o 
   3   9   6        1.95        1.41     15.80 o 
   4   9   6      409.65      430.76     24.62 o 
   5   9   6      101.83      108.75     26.49 o 
   6   9   6        1.62       -0.66     22.92 o 
   7   9   6       53.98       74.89     28.99 o 
   8   9   6        0.92      -21.89     21.89 o 
   9   9   6       16.87       -0.37     26.07 o 
  10   9   6        1.14       31.27     24.68 o 
   0  10   6      325.80      295.21     30.21 o 
   1  10   6        0.05       22.80     21.74 o 
   2  10   6        2.32        4.53     24.06 o 
   3  10   6        0.01        9.81     16.53 o 
   4  10   6      118.19      132.80     18.54 o 
   5  10   6        3.58       20.88     26.81 o 
   6  10   6        1.40      -14.00     23.48 o 
   7  10   6        2.91      -17.14     28.37 o 
   8  10   6      115.63      117.11     27.31 o 
   1  11   6        3.85       -1.27     18.92 o 
   2  11   6       45.78       40.48     35.89 o 
   3  11   6       73.02      124.57     21.35 o 
   4  11   6       12.36        5.96     18.01 o 
   5  11   6       14.12      -14.56     29.64 o 
   1   1   7     3084.74     3114.98     13.29 o 
   2   1   7     1660.66     1722.00     13.52 o 
   3   1   7     8987.84     9402.96     43.30 o 
   4   1   7      794.42      811.72     11.48 o 
   5   1   7       11.20       40.74      7.17 o 
   6   1   7      799.43      843.88     13.41 o 
   7   1   7       19.81       39.80      8.86 o 
   8   1   7      160.48      157.58     10.95 o 
   9   1   7      132.58      124.38     12.10 o 
  10   1   7       38.08       41.28     12.18 o 
  11   1   7      140.68      139.88     12.31 o 
  12   1   7        0.16       -9.61     11.02 o 
  13   1   7        0.31       -4.61     11.72 o 
  14   1   7        6.09        2.11     12.93 o 
  15   1   7       36.79       55.68     14.88 o 
  16   1   7        2.48       19.97     14.55 o 
   0   2   7     4618.45     4460.91     27.18 o 
   1   2   7     6299.35     6290.57     21.66 o 
   2   2   7     2595.44     2633.47     18.20 o 
   3   2   7      699.58      629.45     12.62 o 
   4   2   7     1102.07     1117.97     11.83 o 
   5   2   7      109.42      124.55      8.98 o 
   6   2   7      921.39     1043.13     15.07 o 
   7   2   7       33.34       27.64      8.76 o 
   8   2   7      530.59      558.64     14.60 o 
   9   2   7     1512.07     1504.72     21.81 o 
  10   2   7      407.76      390.29     15.86 o 
  11   2   7       38.87       24.57     12.27 o 
  12   2   7      105.97      108.28     14.79 o 
  13   2   7      286.39      306.15     15.21 o 
  14   2   7       39.36       11.63     13.71 o 
  15   2   7        7.67        3.66     14.90 o 
  16   2   7       34.83       21.26     14.60 o 
   1   3   7     2837.90     2805.52     19.03 o 
   2   3   7     3325.44     3206.23     19.71 o 
   3   3   7     2804.98     2753.86     16.84 o 
   4   3   7     1325.06     1330.04     13.42 o 
   5   3   7     1983.71     2074.26     19.33 o 
   6   3   7      499.07      457.13     17.30 o 
   7   3   7        9.27       17.29     12.21 o 
   8   3   7      222.43      198.79     13.53 o 
   9   3   7       98.30      104.39     12.14 o 
  10   3   7     1050.63     1094.25     21.09 o 
  11   3   7      129.38      145.71     13.44 o 
  12   3   7      251.82      260.64     15.51 o 
  13   3   7        4.78       24.84     13.77 o 
  14   3   7       14.29       29.98     16.64 o 
  15   3   7        0.63       12.58     28.39 o 
  16   3   7       30.70       22.72     30.80 o 
   0   4   7     4109.01     4110.67     26.07 o 
   1   4   7      433.57      521.64     10.04 o 
   2   4   7      792.93      772.00      9.04 o 
   3   4   7      203.19      253.68      6.70 o 
   4   4   7      902.62      926.31     11.89 o 
   5   4   7       29.45       23.08      6.18 o 
   6   4   7       58.98       48.89      8.03 o 
   7   4   7      988.26      999.84     40.77 o 
   8   4   7      916.41      936.46     42.19 o 
   9   4   7      647.82      663.89     23.15 o 
  10   4   7      445.15      412.29     16.49 o 
  11   4   7       51.88       60.36     14.15 o 
  12   4   7        2.92       -2.57     27.77 o 
  13   4   7      491.13      459.84     42.05 o 
  14   4   7       24.39       27.38     40.81 o 
  15   4   7        9.41       -0.70     28.74 o 
   1   5   7      580.51      565.58      8.37 o 
   2   5   7     1877.99     2124.05     15.51 o 
   3   5   7      245.36      240.23      9.42 o 
   4   5   7      252.94      188.49      9.35 o 
   5   5   7      298.09      295.76     12.58 o 
   6   5   7      148.05      150.93     11.95 o 
   7   5   7     1570.02     1585.46     52.23 o 
   8   5   7      571.40      559.53     21.69 o 
   9   5   7       41.22       54.39     22.12 o 
  10   5   7      807.23      772.09     25.66 o 
  11   5   7       20.93       42.77     17.62 o 
  12   5   7       21.45       26.78     16.95 o 
  13   5   7       45.63       33.46     19.20 o 
  14   5   7        8.64       -5.57     18.03 o 
  15   5   7      167.16      212.39     24.40 o 
   0   6   7      846.72      961.68     15.55 o 
   1   6   7     1853.20     1913.17     16.32 o 
   2   6   7       15.46       19.44      8.14 o 
   3   6   7      909.33      785.59     14.19 o 
   4   6   7      912.14      948.55     15.86 o 
   5   6   7     4579.54     4475.22     34.51 o 
   6   6   7       29.39       26.28     11.19 o 
   7   6   7       28.61       35.39     11.76 o 
   8   6   7      238.77      262.50     18.74 o 
   9   6   7       11.17       23.35     15.19 o 
  10   6   7       82.10       85.00     17.60 o 
  11   6   7        3.93      -17.34     17.34 o 
  12   6   7       29.78       14.91     19.87 o 
  13   6   7       43.57       36.10     20.38 o 
  14   6   7       79.47      102.70     29.46 o 
   1   7   7      130.17      105.26     16.50 o 
   2   7   7      318.85      313.58     19.58 o 
   3   7   7      244.46      258.65     19.55 o 
   4   7   7      148.63      127.89     13.05 o 
   5   7   7      735.85      715.41     28.71 o 
   6   7   7        0.92        1.79     10.32 o 
   7   7   7     1804.51     1756.84     27.62 o 
   8   7   7      287.19      258.56     14.66 o 
   9   7   7        0.05        5.63     15.13 o 
  10   7   7      184.41      181.85     31.99 o 
  11   7   7      194.60      225.97     39.16 o 
  12   7   7       29.98       20.26     17.05 o 
  13   7   7        2.56       -6.97     18.32 o 
   0   8   7       56.02       40.19     25.99 o 
   1   8   7        0.44        3.47     15.13 o 
   2   8   7       95.77       76.79     17.04 o 
   3   8   7      415.16      430.28     37.55 o 
   4   8   7      180.51      211.53     19.27 o 
   5   8   7      883.54      902.13     40.19 o 
   6   8   7       15.66       10.23     22.26 o 
   7   8   7       20.25        4.73     24.93 o 
   8   8   7       11.37       24.90     27.83 o 
   9   8   7      210.81      276.17     32.73 o 
  10   8   7        0.15      -29.20     29.20 o 
  11   8   7       23.54      -24.33     24.33 o 
  12   8   7       53.09       11.34     29.13 o 
   1   9   7        9.46       11.72     18.38 o 
   2   9   7       36.38       51.55     17.55 o 
   3   9   7      115.89      117.83     19.22 o 
   4   9   7      131.76      131.43     20.51 o 
   5   9   7      895.04      864.68     40.03 o 
   6   9   7        8.54       12.77     21.52 o 
   7   9   7       20.79       90.73     29.23 o 
   8   9   7        3.60        1.00     23.27 o 
   9   9   7        4.03      -26.77     26.77 o 
  10   9   7      150.22      128.88     28.59 o 
   0  10   7       45.40       25.83     27.94 o 
   1  10   7        5.36        4.92     18.92 o 
   2  10   7       13.86       -2.54     18.21 o 
   3  10   7        2.84        5.23     18.14 o 
   4  10   7       18.19       13.25     19.56 o 
   5  10   7       17.47       15.96     30.05 o 
   6  10   7        1.43       14.25     26.80 o 
   7  10   7        0.02      -14.59     27.18 o 
   8  10   7        4.91       18.75     24.58 o 
   1  11   7       64.05       54.92     20.10 o 
   2  11   7       20.01        6.92     24.97 o 
   3  11   7      152.72      201.13     44.81 o 
   4  11   7       29.43       24.71     20.24 o 
   5  11   7       39.33       31.46     24.65 o 
   0   0   8     2232.01     2307.43     61.11 o 
   1   0   8    13727.17    13650.45     37.00 o 
   2   0   8      556.41      461.62      9.45 o 
   3   0   8     3581.04     3484.72     44.41 o 
   4   0   8    44303.61    45644.83    275.36 o 
   5   0   8     4703.52     4794.51     33.54 o 
   6   0   8       37.94       79.69     12.97 o 
   7   0   8       15.26        7.07     13.53 o 
   8   0   8     1032.43      993.02     28.49 o 
   9   0   8        1.92       -0.44     12.73 o 
  10   0   8      255.44      231.46     16.93 o 
  11   0   8       77.07       62.66     15.29 o 
  12   0   8       73.65       94.14     16.24 o 
  13   0   8        0.03        4.61     17.03 o 
  14   0   8      371.23      351.74     22.67 o 
  15   0   8        0.33      -18.20     18.20 o 
  16   0   8       43.59       13.46     19.86 o 
   1   1   8     1630.37     1699.28     11.12 o 
   2   1   8       11.19        0.87      5.61 o 
   3   1   8      870.13     1208.31     14.01 o 
   4   1   8        1.66        6.08      4.91 o 
   5   1   8      400.88      405.45      8.70 o 
   6   1   8     1725.66     1653.93     17.59 o 
   7   1   8      168.22      170.72     10.19 o 
   8   1   8     1664.82     1581.57     20.41 o 
   9   1   8        7.08       10.02     11.05 o 
  10   1   8      297.07      273.33     20.49 o 
  11   1   8      120.28      107.39     11.48 o 
  12   1   8      202.11      185.23     14.92 o 
  13   1   8       47.35       66.96     18.50 o 
  14   1   8      361.04      413.91     17.21 o 
  15   1   8        3.25       38.85     13.73 o 
  16   1   8       46.80       97.15     16.31 o 
   0   2   8       74.88       56.28      6.97 o 
   1   2   8      683.11      753.56      9.24 o 
   2   2   8      557.74      596.90      8.06 o 
   3   2   8     2495.94     2293.98     12.27 o 
   4   2   8     9743.28     9814.33     78.94 o 
   5   2   8     1425.28     1398.19     12.52 o 
   6   2   8      462.86      502.67     11.69 o 
   7   2   8      172.80      183.16     10.40 o 
   8   2   8        6.72        8.74      9.81 o 
   9   2   8       11.04       15.51     11.04 o 
  10   2   8       17.91       21.94     11.08 o 
  11   2   8      213.91      189.10     13.80 o 
  12   2   8       17.30       33.82     12.66 o 
  13   2   8       12.88       12.34     11.67 o 
  14   2   8       21.45        6.32     12.90 o 
  15   2   8       36.95       26.42     17.41 o 
  16   2   8      277.08      270.64     23.75 o 
   1   3   8      909.79      879.61      8.10 o 
   2   3   8      509.01      508.38      7.88 o 
   3   3   8     2002.32     1916.38     13.75 o 
   4   3   8      351.19      377.94      9.15 o 
   5   3   8      952.42      926.65     12.86 o 
   6   3   8      431.01      414.21     13.89 o 
   7   3   8       56.33       70.54      9.87 o 
   8   3   8       14.82       22.63     10.58 o 
   9   3   8      114.31       97.84     13.59 o 
  10   3   8        6.49        3.80     11.38 o 
  11   3   8      204.93      191.68     14.80 o 
  12   3   8       49.75       42.22     16.71 o 
  13   3   8       90.81      107.61     20.32 o 
  14   3   8       78.61       84.12     18.53 o 
  15   3   8       36.20       27.57     15.55 o 
  16   3   8        6.89       18.56     21.38 o 
   0   4   8      275.53      275.23      8.00 o 
   1   4   8      200.41      245.68      5.07 o 
   2   4   8        3.14        9.11      5.65 o 
   3   4   8      270.17      263.11      8.50 o 
   4   4   8     2697.66     2798.28     19.36 o 
   5   4   8      540.08      567.15     14.87 o 
   6   4   8        7.14        4.55      7.39 o 
   7   4   8        0.51       -6.62     12.60 o 
   8   4   8     1756.49     1707.06     29.85 o 
   9   4   8     1329.39     1333.21     28.36 o 
  10   4   8      143.96      138.76     17.22 o 
  11   4   8        0.01        8.52     14.55 o 
  12   4   8       63.08       54.70     16.99 o 
  13   4   8       49.85       61.65     18.47 o 
  14   4   8       39.74       23.28     19.65 o 
  15   4   8       29.28       51.49     23.06 o 
   1   5   8      266.65      297.76      8.09 o 
   2   5   8        5.13        9.12      6.25 o 
   3   5   8      923.67      925.51     14.04 o 
   4   5   8      446.00      370.12     11.10 o 
   5   5   8      152.96      140.87     11.00 o 
   6   5   8      208.45      180.42     12.65 o 
   7   5   8      167.74      208.49     13.70 o 
   8   5   8      305.00      250.84     17.33 o 
   9   5   8      785.90      763.19     41.60 o 
  10   5   8      332.38      291.95     18.71 o 
  11   5   8      242.85      296.33     36.59 o 
  12   5   8        1.83       -2.12     34.99 o 
  13   5   8      143.17      159.82     19.82 o 
  14   5   8        8.23       17.69     20.43 o 
   0   6   8      378.14      339.90     15.41 o 
   1   6   8        0.16       -3.02      8.09 o 
   2   6   8        1.61       -1.42      8.68 o 
   3   6   8      150.51      127.02     12.27 o 
   4   6   8     1032.13      950.14     19.49 o 
   5   6   8       76.70       83.42     11.35 o 
   6   6   8      117.61      129.77     12.59 o 
   7   6   8       12.91        2.91     11.57 o 
   8   6   8      475.24      422.43     16.26 o 
   9   6   8      102.47      105.50     17.43 o 
  10   6   8       87.12       85.00     17.61 o 
  11   6   8       66.18       56.59     15.88 o 
  12   6   8        5.29       -9.28     17.05 o 
  13   6   8        0.14      -19.61     19.61 o 
  14   6   8        4.68        1.61     19.11 o 
   1   7   8      168.16      128.14     17.17 o 
   2   7   8      591.03      573.79     22.59 o 
   3   7   8      440.89      482.69     23.70 o 
   4   7   8       26.33       25.98     16.86 o 
   5   7   8      218.42      276.09     17.51 o 
   6   7   8       14.30       -5.19     14.04 o 
   7   7   8      107.73      105.05     16.39 o 
   8   7   8        1.43       -7.56     13.81 o 
   9   7   8       31.38        2.15     14.41 o 
  10   7   8       31.66        7.64     14.35 o 
  11   7   8       18.29       34.01     17.91 o 
  12   7   8       10.92       11.90     30.01 o 
  13   7   8       15.09        9.49     30.62 o 
   0   8   8       11.40       12.16     25.14 o 
   1   8   8        5.82      -10.85     16.74 o 
   2   8   8        0.11        6.74     17.31 o 
   3   8   8      392.59      368.75     23.75 o 
   4   8   8       41.09       54.39     17.38 o 
   5   8   8      437.89      474.76     34.02 o 
   6   8   8       23.11       35.31     25.80 o 
   7   8   8       42.05       30.37     25.89 o 
   8   8   8      193.68      139.21     27.03 o 
   9   8   8      144.86      174.03     31.63 o 
  10   8   8       20.20       47.36     27.85 o 
  11   8   8       38.16       10.56     24.98 o 
   1   9   8       69.53       65.07     17.60 o 
   2   9   8      738.23      704.69     27.39 o 
   3   9   8      216.51      244.72     65.75 o 
   4   9   8      128.16      133.14     19.45 o 
   5   9   8       10.17       16.82     22.91 o 
   6   9   8       93.94      126.74     26.27 o 
   7   9   8       12.81       15.56     28.28 o 
   8   9   8        1.94       11.60     24.32 o 
   9   9   8        3.14      -17.69     26.24 o 
  10   9   8       15.32       -1.31     23.98 o 
   0  10   8      104.27       89.94     26.44 o 
   1  10   8      243.78      235.38     26.48 o 
   2  10   8       16.64       -4.76     26.92 o 
   3  10   8       34.98       66.35     20.39 o 
   4  10   8        5.43       -9.20     19.56 o 
   5  10   8       54.92       68.76     29.14 o 
   6  10   8        3.80       15.69     28.73 o 
   7  10   8        4.99      -14.33     24.25 o 
   8  10   8        4.67      -12.24     23.61 o 
   1  11   8        0.08      -21.47     21.47 o 
   2  11   8       44.65       47.17     30.86 o 
   3  11   8      166.63      170.68     24.49 o 
   4  11   8       25.01       53.57     46.72 o 
   1   1   9     3026.25     3195.15     30.01 o 
   2   1   9      148.10      168.05      7.16 o 
   3   1   9      200.22      175.96      5.76 o 
   4   1   9      408.20      431.58      7.44 o 
   5   1   9      591.32      494.04      9.44 o 
   6   1   9        4.55        1.89      6.18 o 
   7   1   9     1733.05     1683.27     19.20 o 
   8   1   9       42.83       41.98      9.85 o 
   9   1   9      155.21      157.11     11.99 o 
  10   1   9        3.29        1.85     11.29 o 
  11   1   9        8.07       27.78     12.58 o 
  12   1   9       56.01       32.99     10.84 o 
  13   1   9        0.86        9.90     11.87 o 
  14   1   9       14.91       12.98     12.88 o 
  15   1   9        0.60        9.84     16.86 o 
  16   1   9        1.39       11.05     20.36 o 
   0   2   9        2.18       13.11      7.18 o 
   1   2   9      280.13      323.11      7.39 o 
   2   2   9        2.56        4.45      4.14 o 
   3   2   9       34.65       32.05      4.01 o 
   4   2   9     5094.60     4895.77     19.82 o 
   5   2   9     8288.08     7860.18     31.30 o 
   6   2   9        8.68        2.49      6.29 o 
   7   2   9      105.22       84.07      8.32 o 
   8   2   9       28.34       26.18      9.59 o 
   9   2   9       84.84      108.45     11.90 o 
  10   2   9       12.16       26.48     11.85 o 
  11   2   9       76.58       86.95     13.28 o 
  12   2   9      133.69      170.68     19.57 o 
  13   2   9      330.58      328.54     22.75 o 
  14   2   9        1.29       -4.91     20.52 o 
  15   2   9        4.11       11.02     15.16 o 
  16   2   9        3.78      -23.66     23.66 o 
   1   3   9     1078.17     1148.66      9.77 o 
   2   3   9      895.09      972.52      9.26 o 
   3   3   9      208.41      233.05      7.64 o 
   4   3   9      375.17      346.84      8.92 o 
   5   3   9       69.32       54.06      7.41 o 
   6   3   9      693.97      661.42     12.47 o 
   7   3   9     1232.44     1191.55     19.20 o 
   8   3   9      970.49      921.01     22.73 o 
   9   3   9       27.34       38.63     14.01 o 
  10   3   9       75.61       83.47     20.29 o 
  11   3   9       18.21       23.86     16.87 o 
  12   3   9       80.06       88.10     17.96 o 
  13   3   9       10.28       -3.77     16.13 o 
  14   3   9        0.29       -2.67     18.75 o 
  15   3   9       84.27       73.34     16.84 o 
   0   4   9       36.31       28.90     10.13 o 
   1   4   9        0.12       -1.67      5.98 o 
   2   4   9     1539.12     1606.97     12.13 o 
   3   4   9     1003.49      990.17     13.10 o 
   4   4   9     2709.10     2530.55     23.93 o 
   5   4   9     1017.06     1008.69     19.86 o 
   6   4   9        1.99        2.39     10.17 o 
   7   4   9      322.01      272.12     13.62 o 
   8   4   9     2302.43     2248.86     32.90 o 
   9   4   9       49.54       67.91     16.47 o 
  10   4   9      284.35      298.73     19.17 o 
  11   4   9       15.83       19.70     15.30 o 
  12   4   9      229.03      199.65     21.81 o 
  13   4   9       72.79      111.32     19.42 o 
  14   4   9      229.53      241.05     35.42 o 
  15   4   9       12.48       72.50     28.82 o 
   1   5   9        5.51       -8.06      8.06 o 
   2   5   9     3265.48     3136.85     24.21 o 
   3   5   9     1884.52     1867.74     23.44 o 
   4   5   9        0.08        7.40     10.58 o 
   5   5   9      986.11      995.67     17.74 o 
   6   5   9     1117.32     1073.27     19.51 o 
   7   5   9      183.73      191.88     13.80 o 
   8   5   9       27.23       30.28     13.84 o 
   9   5   9       13.29       17.67     14.73 o 
  10   5   9       74.48       66.66     16.75 o 
  11   5   9      370.84      407.57     20.89 o 
  12   5   9       64.53       47.91     33.12 o 
  13   5   9        0.01       25.62     17.37 o 
  14   5   9       44.40       51.36     45.26 o 
   0   6   9     2230.17     2118.40     39.85 o 
   1   6   9      913.99      919.88     15.38 o 
   2   6   9      180.04      174.58     10.62 o 
   3   6   9      664.45      664.61     17.35 o 
   4   6   9       82.71       80.25     12.20 o 
   5   6   9      179.43      209.80     32.00 o 
   6   6   9     2297.70     2315.02     35.32 o 
   7   6   9       48.67       77.82     15.85 o 
   8   6   9       18.34       11.72     15.76 o 
   9   6   9      858.79      819.55     26.99 o 
  10   6   9       33.07       31.64     16.27 o 
  11   6   9        2.38       22.03     16.29 o 
  12   6   9       27.66       20.17     17.77 o 
  13   6   9       59.63       52.70     18.77 o 
   1   7   9        1.77       -8.66     16.22 o 
   2   7   9      504.34      510.37     24.29 o 
   3   7   9     2705.51     2584.46     39.44 o 
   4   7   9      383.31      376.67     15.92 o 
   5   7   9     1267.09     1220.72     27.31 o 
   6   7   9      620.10      615.23     22.73 o 
   7   7   9      172.27      157.76     30.15 o 
   8   7   9      141.54      174.74     39.00 o 
   9   7   9        5.44       23.70     15.74 o 
  10   7   9      117.77       89.47     30.97 o 
  11   7   9      272.85      233.37     17.19 o 
  12   7   9        1.75       30.77     15.19 o 
   0   8   9       54.57       43.22     23.38 o 
   1   8   9      175.28      175.22     19.98 o 
   2   8   9       10.82        7.57     16.85 o 
   3   8   9      261.39      258.84     21.85 o 
   4   8   9       12.90       38.74     16.97 o 
   5   8   9      147.28      119.48     27.29 o 
   6   8   9       26.25       35.52     26.18 o 
   7   8   9       10.45       38.76     26.41 o 
   8   8   9       11.06        1.52     23.03 o 
   9   8   9      262.12      291.60     29.74 o 
  10   8   9       96.22      132.84     27.92 o 
  11   8   9       19.04        4.42     30.33 o 
   1   9   9        9.95       24.50     19.04 o 
   2   9   9       22.08       25.67     23.79 o 
   3   9   9      233.78      203.00     20.52 o 
   4   9   9        0.14       -7.45     16.53 o 
   5   9   9      171.29      185.60     27.79 o 
   6   9   9      120.88       81.69     24.91 o 
   7   9   9       25.39       55.10     29.70 o 
   8   9   9        0.58       40.85     24.59 o 
   9   9   9        0.49       -9.16     25.96 o 
   0  10   9       20.14       35.88     27.70 o 
   1  10   9       82.98       69.83     18.48 o 
   2  10   9        2.04       -7.38     17.76 o 
   3  10   9        1.40       14.04     19.05 o 
   4  10   9       18.47        5.36     19.49 o 
   5  10   9      120.28      127.55     30.05 o 
   6  10   9        4.61       70.16     30.01 o 
   7  10   9        0.00       27.52     24.29 o 
   1  11   9        6.71      -19.19     19.19 o 
   2  11   9       19.29       11.26     20.43 o 
   3  11   9        4.96       23.44     17.62 o 
   4  11   9       41.26       19.19     34.40 o 
   0   0  10     1003.48      723.42     12.16 o 
   1   0  10       91.25      116.08     10.48 o 
   2   0  10      624.18      702.71     11.81 o 
   3   0  10     2153.51     2285.46     21.14 o 
   4   0  10     4891.56     5100.27     78.23 o 
   5   0  10      308.78      314.05     11.73 o 
   6   0  10      925.54      974.63     18.89 o 
   7   0  10     1045.57     1103.47     32.24 o 
   8   0  10     1070.25     1106.70     29.60 o 
   9   0  10      134.75      141.84     14.84 o 
  10   0  10      399.92      424.68     42.04 o 
  11   0  10       78.78       56.05     14.84 o 
  12   0  10       17.26       10.66     14.07 o 
  13   0  10        0.11       17.59     16.50 o 
  14   0  10       52.74       94.54     19.39 o 
  15   0  10      136.92      141.48     29.57 o 
  16   0  10      436.66      444.40     38.60 o 
   1   1  10        0.10        2.12      4.66 o 
   2   1  10     1141.71     1018.50     16.04 o 
   3   1  10       25.72       23.71      4.55 o 
   4   1  10      166.24      197.21      6.21 o 
   5   1  10      808.89      851.63     10.54 o 
   6   1  10     1192.96     1277.29     14.30 o 
   7   1  10      343.23      295.18      9.12 o 
   8   1  10      180.11      188.11     11.49 o 
   9   1  10      392.70      362.27     14.06 o 
  10   1  10       18.46       25.68     10.98 o 
  11   1  10      443.68      431.83     16.36 o 
  12   1  10       78.13      100.17     21.71 o 
  13   1  10        1.41      -13.12     13.92 o 
  14   1  10       37.86       26.96     15.31 o 
  15   1  10      238.58      243.61     20.46 o 
  16   1  10        0.02       13.53     20.72 o 
   0   2  10     3870.85     4266.76     37.18 o 
   1   2  10      792.30      744.96     11.31 o 
   2   2  10      315.33      332.79      6.32 o 
   3   2  10        2.59       -2.19      5.69 o 
   4   2  10     2761.25     2626.42     19.52 o 
   5   2  10      658.68      678.32     11.89 o 
   6   2  10      366.36      310.22     10.42 o 
   7   2  10       20.10       15.25      8.58 o 
   8   2  10      820.90      836.96     20.31 o 
   9   2  10      161.58      153.34     17.10 o 
  10   2  10      126.55      134.03     16.50 o 
  11   2  10       11.69       16.14     15.18 o 
  12   2  10       44.12       60.63     17.20 o 
  13   2  10        4.43       15.59     17.70 o 
  14   2  10       62.80       58.55     19.60 o 
  15   2  10      149.40      135.16     21.91 o 
   1   3  10     1822.08     1995.64     16.60 o 
   2   3  10       17.64       12.55      6.23 o 
   3   3  10      293.77      264.59      7.94 o 
   4   3  10       24.03       43.43      6.87 o 
   5   3  10        2.24        0.56      7.28 o 
   6   3  10      317.51      322.38     10.64 o 
   7   3  10     3518.45     3423.67     26.00 o 
   8   3  10      164.88      178.50     15.64 o 
   9   3  10        0.44       -0.33     11.08 o 
  10   3  10       34.99       57.61     15.29 o 
  11   3  10      113.59      128.30     16.32 o 
  12   3  10       44.20       45.94     16.52 o 
  13   3  10       58.19       43.10     18.33 o 
  14   3  10       17.91       29.86     32.30 o 
  15   3  10       90.36      106.27     19.81 o 
   0   4  10       65.28      136.56     13.21 o 
   1   4  10      169.64      217.19      8.00 o 
   2   4  10        7.87       18.34      6.60 o 
   3   4  10      285.02      247.10      9.42 o 
   4   4  10     1916.80     1822.83     20.70 o 
   5   4  10      575.12      523.72     18.75 o 
   6   4  10      660.94      609.50     15.81 o 
   7   4  10     2360.71     2300.68     26.76 o 
   8   4  10      332.09      313.00     19.01 o 
   9   4  10      117.68      125.54     13.70 o 
  10   4  10       39.67       49.06     15.70 o 
  11   4  10       83.68       77.75     16.76 o 
  12   4  10      102.92      126.59     24.28 o 
  13   4  10       22.32       21.52     31.41 o 
  14   4  10       10.62       11.37     17.80 o 
  15   4  10        3.25       16.62     20.81 o 
   1   5  10      103.24      121.93      9.76 o 
   2   5  10      851.05      753.05     14.36 o 
   3   5  10       34.45       40.24     11.59 o 
   4   5  10       10.12       11.76     13.96 o 
   5   5  10       89.65       61.51     20.68 o 
   6   5  10      608.23      580.28     21.96 o 
   7   5  10     1992.93     2077.39     42.45 o 
   8   5  10      285.22      274.78     35.04 o 
   9   5  10       74.70       94.53     53.66 o 
  10   5  10       95.35      110.73     26.85 o 
  11   5  10       47.32       11.75     21.15 o 
  12   5  10       54.88       19.51     16.89 o 
  13   5  10       23.90       12.19     15.86 o 
  14   5  10       39.88       38.55     64.61 o 
   0   6  10        0.05       11.65     13.52 o 
   1   6  10      152.16      134.24     10.37 o 
   2   6  10      273.71      269.01     11.47 o 
   3   6  10       13.30       14.94     11.41 o 
   4   6  10      905.51      882.62     20.09 o 
   5   6  10       23.18       24.49     14.72 o 
   6   6  10      972.92      923.96     25.49 o 
   7   6  10      214.59      188.95     17.14 o 
   8   6  10       85.57       69.06     16.46 o 
   9   6  10       82.31       92.60     16.30 o 
  10   6  10        0.75      -25.32     43.37 o 
  11   6  10        2.28      -12.13     46.83 o 
  12   6  10       10.58       38.21     15.85 o 
  13   6  10        2.01       30.73     27.01 o 
   1   7  10       30.44       13.89     16.20 o 
   2   7  10       89.05       57.05     16.45 o 
   3   7  10      136.54      120.12     14.57 o 
   4   7  10        7.75       10.31     12.01 o 
   5   7  10      286.52      251.47     26.83 o 
   6   7  10       40.67       53.41     14.61 o 
   7   7  10       13.31       -4.44     14.05 o 
   8   7  10       48.25       26.32     30.87 o 
   9   7  10       56.63      112.67     20.82 o 
  10   7  10       15.53       33.74     38.25 o 
  11   7  10        2.36      -16.34     16.34 o 
  12   7  10        5.11      -13.77     25.52 o 
   0   8  10      542.64      517.30     33.31 o 
   1   8  10        0.05       17.85     17.46 o 
   2   8  10      382.45      347.97     25.94 o 
   3   8  10       12.64       26.31     17.04 o 
   4   8  10        3.88       25.63     23.14 o 
   5   8  10       38.83       36.71     25.43 o 
   6   8  10       39.65       48.81     26.47 o 
   7   8  10      256.35      216.01     29.24 o 
   8   8  10       37.65       12.53     27.37 o 
   9   8  10        9.11       -3.14     24.26 o 
  10   8  10       34.53       57.08     28.87 o 
  11   8  10        5.65       73.07     31.98 o 
   1   9  10      125.79      123.71     21.84 o 
   2   9  10       32.60       32.18     23.04 o 
   3   9  10        9.78       33.49     20.37 o 
   4   9  10        6.21      -11.15     18.47 o 
   5   9  10      115.99      106.36     24.62 o 
   6   9  10      140.24      142.36     28.70 o 
   7   9  10        0.43      -11.12     29.14 o 
   8   9  10        7.85       33.84     26.32 o 
   9   9  10       81.86      111.54     29.44 o 
   0  10  10       99.22       93.92     30.53 o 
   1  10  10       50.15       58.14     21.20 o 
   2  10  10       44.46       48.84     22.73 o 
   3  10  10       11.32       29.50     21.24 o 
   4  10  10        4.77        6.93     16.51 o 
   5  10  10       75.65       82.23     27.42 o 
   6  10  10        3.04        4.84     29.68 o 
   7  10  10        7.96       33.48     24.82 o 
   1  11  10       37.65        4.01     21.69 o 
   2  11  10        1.67       19.21     19.98 o 
   1   1  11       60.36       54.62      5.26 o 
   2   1  11       54.55       70.84      6.95 o 
   3   1  11      209.80      199.46      9.05 o 
   4   1  11      519.10      415.84      9.63 o 
   5   1  11        1.36       -3.17      6.90 o 
   6   1  11        2.54       -2.75      7.70 o 
   7   1  11     1402.30     1418.76     17.91 o 
   8   1  11        8.28       -4.58      9.67 o 
   9   1  11      264.80      249.05     12.35 o 
  10   1  11        0.46        7.23     13.73 o 
  11   1  11      237.86      237.90     18.00 o 
  12   1  11        9.18        8.38     12.09 o 
  13   1  11       78.57       77.00     16.17 o 
  14   1  11       42.03       56.32     22.13 o 
  15   1  11      203.19      253.00     51.09 o 
   0   2  11     3937.68     4054.94     27.24 o 
   1   2  11      614.25      673.33     11.54 o 
   2   2  11      169.95      106.57      7.02 o 
   3   2  11     8501.24     8424.93     77.45 o 
   4   2  11      315.63      349.71      9.35 o 
   5   2  11     2567.00     2520.64     20.30 o 
   6   2  11      134.12      105.86      9.17 o 
   7   2  11       72.21       84.28      9.53 o 
   8   2  11      330.56      302.29     12.28 o 
   9   2  11       11.58       15.61     10.71 o 
  10   2  11        0.82       -2.77     11.36 o 
  11   2  11       15.22        1.98     28.07 o 
  12   2  11       27.82       31.76     14.79 o 
  13   2  11      102.87      100.45     18.83 o 
  14   2  11       25.75        2.48     15.14 o 
  15   2  11        0.21        3.86     16.03 o 
   1   3  11      316.17      235.70      8.28 o 
   2   3  11      513.19      497.12     14.08 o 
   3   3  11        1.61        1.22      8.07 o 
   4   3  11       37.90       17.35      8.80 o 
   5   3  11      284.04      307.03     12.54 o 
   6   3  11     1106.86     1074.36     15.69 o 
   7   3  11      909.75      930.47     15.88 o 
   8   3  11       36.75       32.47      9.74 o 
   9   3  11        7.04        5.26      9.76 o 
  10   3  11      121.00      122.39     13.30 o 
  11   3  11      135.41      114.23     16.52 o 
  12   3  11      181.09      159.52     17.94 o 
  13   3  11       15.72       51.07     17.57 o 
  14   3  11       92.76      112.38     21.87 o 
  15   3  11      334.84      391.94     22.90 o 
   0   4  11     2825.61     2923.61     76.66 o 
   1   4  11      731.82      765.18     12.46 o 
   2   4  11      131.18      128.51      7.95 o 
   3   4  11      144.72      124.97      8.98 o 
   4   4  11     1263.57     1249.76     24.79 o 
   5   4  11     2331.59     2297.20     32.53 o 
   6   4  11      348.96      315.25     18.22 o 
   7   4  11       39.14       42.76     15.41 o 
   8   4  11      668.08      695.82     28.58 o 
   9   4  11       91.14       47.96     16.37 o 
  10   4  11      272.97      244.95     19.60 o 
  11   4  11        1.32      -10.25     12.24 o 
  12   4  11       69.72       79.95     17.34 o 
  13   4  11       66.23      108.19     19.62 o 
  14   4  11       56.89       67.26     18.58 o 
   1   5  11      168.33      161.44     10.53 o 
   2   5  11     1355.98     1465.56     19.16 o 
   3   5  11      588.50      608.80     16.66 o 
   4   5  11       27.63       12.11     13.68 o 
   5   5  11      253.31      269.08     18.78 o 
   6   5  11     1556.88     1523.85     29.97 o 
   7   5  11      342.98      320.36     19.75 o 
   8   5  11       62.28       63.65     21.22 o 
   9   5  11        6.04       21.30     18.50 o 
  10   5  11        6.82        4.86     31.69 o 
  11   5  11      220.14      197.33     19.39 o 
  12   5  11       33.85        9.51     15.70 o 
  13   5  11        3.60        0.80     16.15 o 
  14   5  11       66.99       59.48     27.67 o 
   0   6  11       34.47      109.96     42.41 o 
   1   6  11      151.14      144.90     11.12 o 
   2   6  11       21.26       11.76      9.64 o 
   3   6  11       72.02       68.89     12.02 o 
   4   6  11      575.35      586.94     37.01 o 
   5   6  11      657.16      628.62     27.18 o 
   6   6  11      133.09      165.67     25.73 o 
   7   6  11     2182.83     2120.10     36.42 o 
   8   6  11      296.20      298.87     33.53 o 
   9   6  11      681.39      734.60     85.32 o 
  10   6  11      109.35      118.51     21.93 o 
  11   6  11       32.29       19.74     31.41 o 
  12   6  11       97.05       58.89     80.23 o 
  13   6  11      256.80      236.46    125.38 o 
   1   7  11      375.29      331.92     21.99 o 
   2   7  11      243.68      261.06     23.46 o 
   3   7  11     1230.42     1188.34     23.03 o 
   4   7  11        0.04       -4.46     11.71 o 
   5   7  11        0.03       -4.84     13.57 o 
   6   7  11      536.22      518.68     65.87 o 
   7   7  11      311.93      295.50     33.74 o 
   8   7  11       15.97       -0.43     14.45 o 
   9   7  11        7.46      -23.13     71.56 o 
  10   7  11       11.79       36.69     15.21 o 
  11   7  11      100.84      252.86    109.95 o 
  12   7  11        1.28      120.12     22.88 o 
   0   8  11       26.17       -0.37     24.77 o 
   1   8  11      367.41      353.68     22.10 o 
   2   8  11        4.85        0.83     17.70 o 
   3   8  11       19.46       15.11     23.07 o 
   4   8  11      134.81      135.42     19.68 o 
   5   8  11      102.69      134.93     25.40 o 
   6   8  11        0.49       -9.46     21.92 o 
   7   8  11      118.37      175.38     29.35 o 
   8   8  11       51.67       73.05     27.77 o 
   9   8  11       15.17       -5.12     29.82 o 
  10   8  11       54.91       43.43     31.30 o 
   1   9  11       12.93        8.02     18.33 o 
   2   9  11        7.96       -8.12     16.85 o 
   3   9  11       22.90       53.16     18.69 o 
   4   9  11        8.87       -6.42     16.96 o 
   5   9  11        1.37       15.55     24.12 o 
   6   9  11      263.63      316.00     33.80 o 
   7   9  11       54.72        3.60     28.26 o 
   8   9  11        0.18       -9.39     29.23 o 
   9   9  11       28.43       71.50     31.49 o 
   0  10  11       32.61       99.73     28.37 o 
   1  10  11       10.07      -17.65     22.07 o 
   2  10  11        3.45       10.31     29.61 o 
   3  10  11      194.54      244.51     23.11 o 
   4  10  11       44.87       65.50     46.29 o 
   5  10  11       13.10       -7.42     26.65 o 
   6  10  11        9.78      -23.79     30.50 o 
   0   0  12     3460.92     3412.28     48.08 o 
   1   0  12       10.02       14.72      6.16 o 
   2   0  12     1747.31     1706.92     31.39 o 
   3   0  12     1005.38     1176.99     31.86 o 
   4   0  12      148.87      206.12     21.48 o 
   5   0  12      594.97      499.22     26.36 o 
   6   0  12      216.09      181.66     22.75 o 
   7   0  12      152.23      120.00     21.66 o 
   8   0  12      685.58      751.81     33.10 o 
   9   0  12       99.71       73.23     15.02 o 
  10   0  12        0.02      -14.54     14.54 o 
  11   0  12       24.38       19.73     16.21 o 
  12   0  12       81.41       76.61     25.36 o 
  13   0  12      177.25      175.44     28.08 o 
  14   0  12      120.67      144.35     28.77 o 
  15   0  12       29.55       21.44     25.77 o 
   1   1  12       81.13       91.12      6.65 o 
   2   1  12     2966.95     3213.87     21.74 o 
   3   1  12     1244.70     1287.40     30.13 o 
   4   1  12      372.83      431.44     12.14 o 
   5   1  12     1020.42      945.84     13.65 o 
   6   1  12      601.19      552.13     12.31 o 
   7   1  12      846.89      794.19     28.61 o 
   8   1  12        9.35       11.53      9.44 o 
   9   1  12       54.58       34.47     10.26 o 
  10   1  12        8.67       16.35     10.61 o 
  11   1  12        1.59        7.51     13.22 o 
  12   1  12      141.77      162.21     18.37 o 
  13   1  12       23.17       20.97     17.90 o 
  14   1  12       25.49       25.44     20.50 o 
  15   1  12       58.58       85.33     20.12 o 
   0   2  12      550.09      553.49     12.77 o 
   1   2  12        0.17        4.10      6.01 o 
   2   2  12        7.72        0.18      7.64 o 
   3   2  12      813.01      832.92     15.36 o 
   4   2  12      372.95      374.60     19.29 o 
   5   2  12      528.92      452.63     14.32 o 
   6   2  12      152.84      155.69      9.70 o 
   7   2  12      697.89      628.03     13.92 o 
   8   2  12      235.85      281.26     12.14 o 
   9   2  12      370.59      344.45     12.73 o 
  10   2  12       27.55       39.24     14.27 o 
  11   2  12        1.47       -7.53     10.74 o 
  12   2  12       57.26       75.92     13.25 o 
  13   2  12      146.55      160.17     19.19 o 
  14   2  12       31.46       32.43     18.69 o 
  15   2  12        1.25      -20.69     22.70 o 
   1   3  12        2.00        2.43      6.68 o 
   2   3  12        4.18        4.74      6.88 o 
   3   3  12     1085.35     1022.39     17.07 o 
   4   3  12      164.02      175.60     10.95 o 
   5   3  12     1588.29     1425.72     20.56 o 
   6   3  12     1998.10     1957.14     38.52 o 
   7   3  12      926.59      848.59     18.71 o 
   8   3  12        7.41        5.72     10.79 o 
   9   3  12      578.01      555.85     26.54 o 
  10   3  12       33.32       42.37     13.13 o 
  11   3  12       40.52       47.86     18.49 o 
  12   3  12       17.88       16.73     13.01 o 
  13   3  12       24.64       20.61     30.59 o 
  14   3  12      121.07      183.20     22.18 o 
   0   4  12       97.24       68.66     13.14 o 
   1   4  12      172.58      144.34      8.55 o 
   2   4  12       20.93       21.50      7.66 o 
   3   4  12      670.56      633.97     13.12 o 
   4   4  12        6.27       22.73     16.14 o 
   5   4  12      424.07      459.21     19.95 o 
   6   4  12       73.99       96.08     15.82 o 
   7   4  12      172.46      146.98     16.39 o 
   8   4  12      208.12      207.51     18.52 o 
   9   4  12       59.14       79.98     17.65 o 
  10   4  12        0.07      -15.87     15.87 o 
  11   4  12       20.29        6.21     14.53 o 
  12   4  12       34.69       29.33     25.57 o 
  13   4  12        1.63       32.29     29.89 o 
  14   4  12        6.02       32.43     17.84 o 
   1   5  12        0.20       -6.46      9.33 o 
   2   5  12      975.97      926.56     19.61 o 
   3   5  12       18.95       13.51     11.31 o 
   4   5  12      251.85      196.31     17.31 o 
   5   5  12     2499.50     2381.43     35.78 o 
   6   5  12     1761.90     1732.49     31.83 o 
   7   5  12      152.34      186.24     19.75 o 
   8   5  12       97.24       87.87     15.40 o 
   9   5  12        5.00        5.77     15.18 o 
  10   5  12       14.04       38.88     15.47 o 
  11   5  12        1.78        4.12     27.66 o 
  12   5  12        1.14        3.52     22.41 o 
  13   5  12       44.80      -33.55     33.55 o 
   0   6  12      248.47      269.51     27.12 o 
   1   6  12       26.08       27.95      9.90 o 
   2   6  12        2.36       -7.48      9.56 o 
   3   6  12       26.72       34.58     11.90 o 
   4   6  12       67.29       56.46     12.71 o 
   5   6  12       40.19       31.43     15.93 o 
   6   6  12       71.29       47.00     20.90 o 
   7   6  12       20.08       46.20     23.83 o 
   8   6  12        8.59       17.35     32.81 o 
   9   6  12        5.81       14.84     23.59 o 
  10   6  12        4.67       -9.75     23.65 o 
  11   6  12       31.77       68.66     66.68 o 
  12   6  12        0.32       29.44     46.84 o 
   1   7  12        3.45       18.60     16.22 o 
   2   7  12       36.29        8.83     11.88 o 
   3   7  12        6.57       30.23     17.27 o 
   4   7  12       88.82       73.55     20.85 o 
   5   7  12        8.43       18.04     31.19 o 
   6   7  12      419.08      416.67     20.88 o 
   7   7  12       36.66       25.91     14.51 o 
   8   7  12       37.34       32.03     42.39 o 
   9   7  12       13.54      -30.06     30.06 o 
  10   7  12        1.25       38.14     25.37 o 
  11   7  12       63.45       32.81     28.63 o 
   0   8  12       65.55       60.57     26.54 o 
   1   8  12       99.86       72.58     18.93 o 
   2   8  12        1.40      -11.26     16.32 o 
   3   8  12       96.07       88.75     24.65 o 
   4   8  12      609.66      602.65     26.53 o 
   5   8  12       47.10       86.24     28.84 o 
   6   8  12       29.84        0.92     26.61 o 
   7   8  12      155.61      117.17     29.16 o 
   8   8  12       28.67       39.11     25.13 o 
   9   8  12        2.50      -23.24     23.24 o 
  10   8  12        1.09      -24.31     24.31 o 
   1   9  12        0.70        4.11     18.74 o 
   2   9  12       31.38       30.34     18.15 o 
   3   9  12        6.54       34.06     20.63 o 
   4   9  12        8.70        5.87     19.64 o 
   5   9  12        1.75      -14.28     27.38 o 
   6   9  12       46.97      101.40     31.78 o 
   7   9  12        0.09       -5.29     23.23 o 
   8   9  12        8.62      -28.85     30.51 o 
   0  10  12        6.18       44.26     29.90 o 
   1  10  12       30.30       -8.16     21.04 o 
   2  10  12       91.30       78.38     21.58 o 
   3  10  12       86.84       97.39     20.96 o 
   4  10  12       32.51       40.97     46.05 o 
   5  10  12      103.46      126.77     31.24 o 
   1   1  13      372.14      324.77     11.68 o 
   2   1  13        2.34        2.59      6.71 o 
   3   1  13        2.66       -1.62      8.23 o 
   4   1  13      236.04      189.76     15.28 o 
   5   1  13      108.52       77.69     14.56 o 
   6   1  13      383.82      396.72     14.24 o 
   7   1  13      749.12      779.85     18.16 o 
   8   1  13      100.51      105.43     12.70 o 
   9   1  13      307.47      316.21     15.45 o 
  10   1  13        6.28        8.52     12.00 o 
  11   1  13      226.85      231.66     18.30 o 
  12   1  13       41.04       34.46     11.10 o 
  13   1  13       25.99       -3.54     11.32 o 
  14   1  13       15.58       -1.11     12.71 o 
  15   1  13        0.11       -1.77     11.82 o 
   0   2  13      148.89      173.76     10.66 o 
   1   2  13     2459.05     2266.00     19.07 o 
   2   2  13      562.29      554.57     16.47 o 
   3   2  13       91.69       79.55      9.35 o 
   4   2  13       39.09       36.39      9.31 o 
   5   2  13      897.57      919.51     17.48 o 
   6   2  13     1001.90      959.64     22.85 o 
   7   2  13     1098.31      971.10     20.30 o 
   8   2  13       35.22       30.00     10.82 o 
   9   2  13      203.01      212.75     13.90 o 
  10   2  13        0.22        6.93     11.73 o 
  11   2  13       34.44       14.11     12.48 o 
  12   2  13       36.17       23.91     12.67 o 
  13   2  13       69.55       43.24     14.40 o 
  14   2  13       15.86       -8.87     18.65 o 
   1   3  13      323.12      309.16      9.69 o 
   2   3  13      640.74      643.80     11.67 o 
   3   3  13      811.43      791.60     16.30 o 
   4   3  13       34.62       46.76     10.37 o 
   5   3  13      866.75      785.57     17.25 o 
   6   3  13     1082.26     1040.83     20.00 o 
   7   3  13      375.00      330.90     18.16 o 
   8   3  13        5.34       10.60     11.55 o 
   9   3  13        0.51       -4.33     11.34 o 
  10   3  13       59.59       62.63     13.38 o 
  11   3  13       77.32      104.96     17.30 o 
  12   3  13      126.28      155.05     51.57 o 
  13   3  13        0.59        6.18     24.44 o 
  14   3  13      102.98       89.65     24.49 o 
   0   4  13     1572.48     1510.29     27.23 o 
   1   4  13     1290.46     1242.77     15.40 o 
   2   4  13      118.53      108.19      8.71 o 
   3   4  13       96.45       90.24     11.54 o 
   4   4  13     2423.73     2467.16    101.10 o 
   5   4  13      146.23      158.51     16.02 o 
   6   4  13      372.01      393.19     19.58 o 
   7   4  13      941.16      828.73     24.23 o 
   8   4  13       22.85       10.84     14.01 o 
   9   4  13       86.12       99.54     15.94 o 
  10   4  13       12.37       38.66     14.74 o 
  11   4  13       81.45       58.70     21.85 o 
  12   4  13       46.59       32.81     24.44 o 
  13   4  13       88.55       61.85     18.02 o 
  14   4  13       18.46      -41.47     45.40 o 
   1   5  13      276.79      259.21     12.26 o 
   2   5  13      616.48      587.99     16.15 o 
   3   5  13      409.26      406.85     15.55 o 
   4   5  13      137.18      147.53     16.71 o 
   5   5  13      292.67      290.85     18.28 o 
   6   5  13      366.20      356.40     19.66 o 
   7   5  13       77.40      104.14     16.41 o 
   8   5  13      423.84      442.66     29.43 o 
   9   5  13        0.12      -20.54     20.54 o 
  10   5  13      223.01      228.43     19.49 o 
  11   5  13      130.50      209.47     23.83 o 
  12   5  13       94.39      165.87     19.41 o 
  13   5  13        0.06       38.76     17.47 o 
   0   6  13        6.36       13.69     21.40 o 
   1   6  13      332.56      305.05     12.76 o 
   2   6  13       99.48       94.31     10.65 o 
   3   6  13      118.49      103.74     12.83 o 
   4   6  13     2146.55     2110.41     35.20 o 
   5   6  13      366.06      367.98     20.16 o 
   6   6  13      650.89      683.91     45.47 o 
   7   6  13       78.63       52.27     16.24 o 
   8   6  13      391.66      419.85     45.76 o 
   9   6  13      434.69      620.53    124.05 o 
  10   6  13       90.74       57.05     35.75 o 
  11   6  13       13.96      -15.24     15.24 o 
  12   6  13       18.51       50.59     52.73 o 
   1   7  13      157.83      171.99     15.49 o 
   2   7  13       96.47       79.85     12.62 o 
   3   7  13      258.09      222.64     14.88 o 
   4   7  13       42.33       23.44     13.10 o 
   5   7  13      523.21      447.45     52.18 o 
   6   7  13        9.44       59.08     18.19 o 
   7   7  13       99.64      118.51     32.68 o 
   8   7  13      232.86      247.92     24.50 o 
   9   7  13       35.60      103.03     53.54 o 
  10   7  13       72.52       73.16     19.12 o 
  11   7  13      112.31      114.51     96.54 o 
   0   8  13        2.09      -13.42     25.77 o 
   1   8  13      193.60      181.09     20.69 o 
   2   8  13      116.96       94.76     17.96 o 
   3   8  13       83.64       96.20     19.31 o 
   4   8  13      429.57      358.18     22.72 o 
   5   8  13       77.60       59.73     27.96 o 
   6   8  13      116.23      122.88     27.15 o 
   7   8  13        6.40      -11.31     22.69 o 
   8   8  13       65.25       80.80     29.36 o 
   9   8  13       11.22       44.62     30.21 o 
   1   9  13        6.63      -20.04     20.04 o 
   2   9  13       40.11       57.29     19.29 o 
   3   9  13       41.74       35.85     20.78 o 
   4   9  13        8.90       20.10     37.82 o 
   5   9  13       71.03       19.99     29.63 o 
   6   9  13       52.02       77.76     30.71 o 
   7   9  13       23.20       67.24     30.15 o 
   0  10  13        0.39       54.58     33.37 o 
   1  10  13        3.56      -18.73     26.26 o 
   2  10  13        4.32        3.55     21.10 o 
   3  10  13        6.53       17.16     17.88 o 
   4  10  13      135.85      142.31     22.98 o 
   0   0  14     2625.11     2386.69     45.30 o 
   1   0  14      443.97      435.61     18.22 o 
   2   0  14      426.52      465.19     28.99 o 
   3   0  14     1969.99     2245.12     45.33 o 
   4   0  14      156.53      128.91     20.66 o 
   5   0  14      195.14      231.58     25.21 o 
   6   0  14       34.09       15.50     22.20 o 
   7   0  14       92.25       99.93     22.14 o 
   8   0  14       30.70       28.73     20.84 o 
   9   0  14      629.58      572.88     21.61 o 
  10   0  14        1.63      -12.63     17.51 o 
  11   0  14        6.18       25.76     16.82 o 
  12   0  14       87.28       87.21     16.46 o 
  13   0  14      125.66       94.01     22.65 o 
  14   0  14       30.21        0.35     72.55 o 
   1   1  14       13.68       24.71      9.81 o 
   2   1  14      139.28      115.44     12.46 o 
   3   1  14     1799.26     1761.60     44.65 o 
   4   1  14        8.22        1.24     13.46 o 
   5   1  14      643.46      653.78     21.94 o 
   6   1  14        0.07        2.06     14.36 o 
   7   1  14       63.70       77.26     17.01 o 
   8   1  14       33.84       28.71     18.18 o 
   9   1  14       49.04       29.19     15.62 o 
  10   1  14      267.19      269.22     21.34 o 
  11   1  14       17.32       55.13     15.84 o 
  12   1  14       57.65       55.34     11.79 o 
  13   1  14        0.19      -12.00     12.00 o 
  14   1  14       21.91       -6.69     12.92 o 
   0   2  14      213.10      222.19     18.32 o 
   1   2  14       31.93       25.38      6.72 o 
   2   2  14      308.38      328.02     14.26 o 
   3   2  14      501.66      504.07     20.81 o 
   4   2  14        0.36       13.68      9.89 o 
   5   2  14     1901.25     1797.53     31.25 o 
   6   2  14       94.90       92.62     25.88 o 
   7   2  14       10.02        2.47     15.60 o 
   8   2  14        2.52        2.37     14.09 o 
   9   2  14     1063.71     1045.39     50.47 o 
  10   2  14       49.43       13.23     14.90 o 
  11   2  14      140.71      139.92     18.61 o 
  12   2  14        8.71       47.31     20.26 o 
  13   2  14      244.64      298.58     31.22 o 
  14   2  14        5.08      -19.11     19.11 o 
   1   3  14       16.90       19.57      8.01 o 
   2   3  14       35.09       20.28      7.91 o 
   3   3  14      641.64      569.42     15.06 o 
   4   3  14        5.69        1.74     10.26 o 
   5   3  14     2047.38     1914.21     24.73 o 
   6   3  14       10.69       29.84     10.94 o 
   7   3  14       55.33       49.50     13.24 o 
   8   3  14       62.29       55.12     11.68 o 
   9   3  14      288.38      302.12     20.23 o 
  10   3  14      307.92      361.90     32.10 o 
  11   3  14      125.95      220.59     27.76 o 
  12   3  14        0.01       37.07     21.68 o 
  13   3  14        2.44        8.17     23.53 o 
  14   3  14        0.93       15.93     24.29 o 
   0   4  14       67.23       54.13     19.25 o 
   1   4  14        2.10       10.98      8.42 o 
   2   4  14      232.08      216.04     12.70 o 
   3   4  14      157.31      133.35     15.39 o 
   4   4  14      126.80       90.91     15.15 o 
   5   4  14     3347.63     3199.80     78.91 o 
   6   4  14      328.20      291.88     17.96 o 
   7   4  14        7.98       17.91     14.52 o 
   8   4  14      216.74      219.99     31.20 o 
   9   4  14       22.57      -12.86     23.70 o 
  10   4  14        0.01       -6.79     25.94 o 
  11   4  14       12.45       39.70     16.33 o 
  12   4  14        5.02       29.23     36.75 o 
  13   4  14      191.60      264.20     28.05 o 
   1   5  14        0.02        7.82     10.36 o 
   2   5  14     1122.41     1034.98     22.77 o 
   3   5  14      113.27       95.94     12.65 o 
   4   5  14      393.54      345.99     42.71 o 
   5   5  14       80.67      115.21     15.39 o 
   6   5  14        0.97       -1.33     15.37 o 
   7   5  14       27.58       22.48     14.58 o 
   8   5  14      196.79      212.05     17.63 o 
   9   5  14        5.27        1.63     29.18 o 
  10   5  14       63.26       56.67     15.29 o 
  11   5  14       41.25      -25.91     42.93 o 
  12   5  14        2.36       18.26     17.00 o 
   0   6  14      126.79       95.44     37.17 o 
   1   6  14      236.47      230.12     13.67 o 
   2   6  14       54.95       44.14     10.67 o 
   3   6  14      141.70      111.78     13.58 o 
   4   6  14        5.09       13.32     15.82 o 
   5   6  14      419.87      388.50     20.42 o 
   6   6  14       49.44       46.31     17.23 o 
   7   6  14        0.08       28.27     22.90 o 
   8   6  14      113.06      111.43     32.11 o 
   9   6  14       54.93       99.34     16.78 o 
  10   6  14       22.91       34.09     22.20 o 
  11   6  14        0.09      -14.76     20.28 o 
   1   7  14        9.83        8.75     17.04 o 
   2   7  14       11.06       16.44     16.88 o 
   3   7  14      295.58      276.14     37.03 o 
   4   7  14        0.11       10.34     31.73 o 
   5   7  14       42.11       21.17     27.94 o 
   6   7  14       19.85       21.14     22.32 o 
   7   7  14       28.95       16.55     15.29 o 
   8   7  14       12.06      -41.50     57.78 o 
   9   7  14       81.85       79.61     31.43 o 
  10   7  14       55.54      148.07    105.08 o 
   0   8  14       77.97       44.12     25.49 o 
   1   8  14       60.72       44.63     17.89 o 
   2   8  14        0.45       14.71     19.24 o 
   3   8  14       19.76       18.01     18.69 o 
   4   8  14       68.42       50.48     18.90 o 
   5   8  14        2.30        3.16     23.03 o 
   6   8  14        0.03       73.65     25.83 o 
   7   8  14       72.19       36.55     30.48 o 
   8   8  14       30.22       19.00     23.95 o 
   9   8  14        0.29       31.66     26.00 o 
   1   9  14       61.58       25.40     21.88 o 
   2   9  14       55.63       74.93     21.39 o 
   3   9  14        1.18       -4.03     29.03 o 
   4   9  14        5.02       26.10     22.11 o 
   5   9  14       23.88      -10.17     26.64 o 
   6   9  14        8.00       10.42     23.29 o 
   0  10  14       30.15       19.02     33.62 o 
   1  10  14       14.33        1.90     21.47 o 
   2  10  14        1.39       16.32     27.64 o 
   3  10  14        1.24       -4.64     20.55 o 
   1   1  15      195.56      214.75     11.98 o 
   2   1  15       21.05       11.89     12.06 o 
   3   1  15     1399.12     1424.57     28.26 o 
   4   1  15      498.96      571.70     21.22 o 
   5   1  15        0.02       -4.28     15.14 o 
   6   1  15      608.34      591.72     22.90 o 
   7   1  15        0.01        1.44     15.24 o 
   8   1  15        0.34       10.50     16.00 o 
   9   1  15      152.06      171.11     19.01 o 
  10   1  15       17.51      -13.17     17.18 o 
  11   1  15       47.75       42.49     17.23 o 
  12   1  15        0.09      -13.33     16.44 o 
  13   1  15       13.13       51.22     15.29 o 
  14   1  15        0.93       18.40     31.74 o 
   0   2  15      646.00      583.25     21.19 o 
   1   2  15      403.12      397.72     13.40 o 
   2   2  15      345.03      338.28     15.32 o 
   3   2  15      363.83      352.24     18.37 o 
   4   2  15      142.31       97.82     15.50 o 
   5   2  15        0.05        8.25     15.43 o 
   6   2  15      302.20      268.27     19.02 o 
   7   2  15        2.93        1.04     14.23 o 
   8   2  15       57.88       74.67     20.70 o 
   9   2  15      819.19      778.69     33.79 o 
  10   2  15        0.40      -15.45     19.63 o 
  11   2  15       26.56       10.08     17.52 o 
  12   2  15        9.25       -9.97     49.53 o 
  13   2  15       66.22      130.93     17.44 o 
  14   2  15       59.10      185.02     17.59 o 
   1   3  15      536.49      490.25     11.81 o 
   2   3  15     1007.75     1006.69     16.77 o 
   3   3  15     1038.71     1039.99     21.69 o 
   4   3  15      232.37      176.73     12.38 o 
   5   3  15      419.83      443.83     19.74 o 
   6   3  15      713.86      682.78     29.65 o 
   7   3  15       14.18       19.09     19.07 o 
   8   3  15       83.86      123.11     21.74 o 
   9   3  15       28.31        3.38     21.85 o 
  10   3  15       36.16       13.24     21.30 o 
  11   3  15       83.14       61.81     25.57 o 
  12   3  15       11.89       25.23     24.84 o 
  13   3  15        0.60       38.52     28.38 o 
   0   4  15      444.45      502.20     19.63 o 
   1   4  15       53.41       51.89      8.90 o 
   2   4  15        1.48       -2.94      9.91 o 
   3   4  15        0.12      -12.15     14.30 o 
   4   4  15      874.88      947.22     24.97 o 
   5   4  15       39.61       46.34     14.32 o 
   6   4  15       96.49       68.03     15.82 o 
   7   4  15       23.90      -14.46     14.46 o 
   8   4  15      172.43      201.73     17.88 o 
   9   4  15      309.82      288.55     18.52 o 
  10   4  15       49.35        5.31     20.78 o 
  11   4  15        3.53      -24.41     24.41 o 
  12   4  15       78.86       58.30     21.38 o 
  13   4  15       52.09      112.18     26.13 o 
   1   5  15      266.73      257.06     12.75 o 
   2   5  15      354.30      386.83     15.99 o 
   3   5  15      146.58      134.35     12.89 o 
   4   5  15      158.37      192.19     40.14 o 
   5   5  15        2.26      -10.44     14.55 o 
   6   5  15      771.86      777.86     24.50 o 
   7   5  15      211.53      200.59     17.54 o 
   8   5  15       34.06       64.04     15.75 o 
   9   5  15      124.12      151.74     18.44 o 
  10   5  15       92.30      156.22     20.30 o 
  11   5  15       74.23       61.36     26.54 o 
  12   5  15      207.71      133.78     45.17 o 
   0   6  15      858.45      850.89     25.47 o 
   1   6  15      396.33      426.20     21.34 o 
   2   6  15       34.66       18.35     12.74 o 
   3   6  15      126.76      124.27     14.47 o 
   4   6  15      457.62      492.89     22.63 o 
   5   6  15      522.37      530.86     22.65 o 
   6   6  15       23.77       30.57     35.92 o 
   7   6  15       23.98       41.40     18.99 o 
   8   6  15      139.85      158.25     35.23 o 
   9   6  15       10.56       14.56     36.96 o 
  10   6  15       46.11      117.05     23.53 o 
  11   6  15       35.13       73.41     16.93 o 
   1   7  15      137.83      106.01     18.85 o 
   2   7  15        0.77       13.91     12.53 o 
   3   7  15       53.92       72.69     22.43 o 
   4   7  15       22.79        8.16     16.46 o 
   5   7  15        2.21      -17.61     17.61 o 
   6   7  15      125.33       66.59     43.97 o 
   7   7  15      242.03      301.26    107.54 o 
   8   7  15       11.33        2.62     32.98 o 
   9   7  15       36.27       67.46     26.06 o 
  10   7  15       96.66       51.67     16.62 o 
   0   8  15      294.52      350.88     32.47 o 
   1   8  15       26.65       12.89     18.93 o 
   2   8  15       46.66       56.03     20.44 o 
   3   8  15        0.04      -17.58     17.58 o 
   4   8  15      150.16      142.28     29.66 o 
   5   8  15       23.39      -10.41     26.79 o 
   6   8  15        0.03       -5.31     27.53 o 
   7   8  15       85.84       97.02     26.00 o 
   8   8  15       71.94       17.92     29.36 o 
   1   9  15       14.40       -8.24     21.09 o 
   2   9  15      146.93      208.27     23.93 o 
   3   9  15       18.95       47.25     28.23 o 
   4   9  15       47.66       78.98     25.72 o 
   5   9  15      138.47      166.35     30.95 o 
   6   9  15       25.03       13.10     31.75 o 
   0   0  16      110.88       97.92     22.50 o 
   1   0  16      984.39     1024.93     25.64 o 
   2   0  16        0.90       18.74     20.50 o 
   3   0  16        5.90       -7.80     19.52 o 
   4   0  16     1215.57     1315.91     41.04 o 
   5   0  16     2364.09     2260.66     51.53 o 
   6   0  16      115.44      131.74     22.25 o 
   7   0  16       26.24       44.14     22.38 o 
   8   0  16        0.03       -8.08     21.36 o 
   9   0  16        7.11       64.97     24.61 o 
  10   0  16        3.39       10.93     24.56 o 
  11   0  16        3.50       -7.34     22.64 o 
  13   0  16      201.36      155.79     28.76 o 
   1   1  16      361.56      324.27     14.37 o 
   2   1  16       23.91       26.10     12.51 o 
   3   1  16      380.21      339.36     18.78 o 
   4   1  16        3.84        3.17     16.04 o 
   5   1  16      212.64      164.71     17.64 o 
   6   1  16       98.38       75.25     16.58 o 
   7   1  16      755.52      686.22     23.98 o 
   8   1  16        7.82       13.76     15.20 o 
   9   1  16      360.03      375.68     52.18 o 
  10   1  16      379.76      401.74     22.03 o 
  11   1  16      233.23      260.36     21.19 o 
  13   1  16        0.88      -22.42     22.42 o 
   0   2  16      599.67      512.59     21.49 o 
   1   2  16      884.70      829.16     20.18 o 
   2   2  16       93.19      100.18     13.24 o 
   3   2  16      801.48      725.59     23.03 o 
   4   2  16       66.24       64.92     15.15 o 
   5   2  16     1357.79     1306.47     29.20 o 
   6   2  16        3.63        2.04     20.36 o 
   7   2  16      650.27      632.18     30.19 o 
   8   2  16      114.49       96.70     16.80 o 
   9   2  16      169.73      179.12     17.42 o 
  10   2  16       32.48       59.74     15.91 o 
  11   2  16        1.41      -12.39     55.96 o 
  12   2  16       70.41       27.48     30.25 o 
  13   2  16      225.15      188.09     15.75 o 
   1   3  16      147.02      156.91     14.32 o 
   2   3  16       45.41       28.76     13.57 o 
   3   3  16      475.50      432.92     19.76 o 
   4   3  16      274.25      264.33     18.25 o 
   5   3  16       35.89       22.28     15.07 o 
   6   3  16      768.17      736.61     23.69 o 
   7   3  16      320.20      318.19     19.18 o 
   8   3  16      136.16      105.29     26.04 o 
   9   3  16       47.22      128.60     27.83 o 
  10   3  16       29.94       54.13     26.48 o 
  11   3  16      234.68      217.10     26.50 o 
  12   3  16       14.38      -18.85     27.35 o 
   0   4  16     1815.19     1769.98     31.09 o 
   1   4  16      426.17      387.52     21.38 o 
   2   4  16        8.54       -5.86     10.31 o 
   3   4  16      191.63      166.82     19.09 o 
   4   4  16        7.76        7.65     13.76 o 
   5   4  16      148.44      112.80     23.34 o 
   6   4  16       65.97       56.14     23.01 o 
   7   4  16      244.96      219.97     26.63 o 
   8   4  16      360.57      301.07     31.38 o 
   9   4  16       75.61       93.01     26.26 o 
  10   4  16       18.89       94.96     27.07 o 
  11   4  16        0.50       15.16     20.35 o 
  12   4  16       40.94      -21.26     21.26 o 
   1   5  16      102.34       79.43     13.81 o 
   2   5  16       75.62       50.71     10.81 o 
   3   5  16       74.87       59.28     19.91 o 
   4   5  16        3.00       -1.58     19.28 o 
   5   5  16       14.08      -18.14     51.26 o 
   6   5  16       22.55       26.23     14.95 o 
   7   5  16        9.93       24.43     15.91 o 
   8   5  16       99.31       49.22     25.54 o 
   9   5  16       15.39       35.70     24.05 o 
  10   5  16      274.21      420.71     32.47 o 
  11   5  16       14.17      140.73     26.48 o 
   0   6  16      749.28      728.74     30.76 o 
   1   6  16        0.11       -7.32     12.73 o 
   2   6  16       10.61       23.68     11.54 o 
   3   6  16        4.78       15.93     16.58 o 
   4   6  16      174.79      157.54     30.36 o 
   5   6  16        0.08        3.99     18.76 o 
   6   6  16       11.47       -1.02     21.53 o 
   7   6  16      184.72      173.73     35.25 o 
   8   6  16       58.21       52.00     19.82 o 
   9   6  16       24.97       35.50     24.57 o 
  10   6  16        3.28      -16.96     16.96 o 
   1   7  16       90.06       54.62     14.90 o 
   2   7  16        0.80       17.47     12.86 o 
   3   7  16      266.21      242.15     15.50 o 
   4   7  16      111.73       77.33     35.75 o 
   5   7  16      108.87       96.96     29.01 o 
   6   7  16      169.86       87.51    105.28 o 
   7   7  16        0.20      -13.94     13.94 o 
   8   7  16        0.29      113.89     94.23 o 
   9   7  16        6.51       42.64     25.59 o 
   0   8  16       10.51        7.51     27.95 o 
   1   8  16        0.02      -18.20     18.20 o 
   2   8  16        8.40       18.38     17.74 o 
   3   8  16        9.87       27.27     20.18 o 
   4   8  16       72.81       67.43     26.59 o 
   5   8  16        0.72      -14.19     23.06 o 
   6   8  16        3.99      -12.74     27.39 o 
   7   8  16       37.18       89.09     32.00 o 
   1   9  16       27.19       27.48     21.13 o 
   2   9  16       45.52       45.59     57.36 o 
   3   9  16       51.60       63.56     44.12 o 
   4   9  16        6.38       -0.29     27.15 o 
   1   1  17      244.80      219.85     13.65 o 
   2   1  17        9.76       11.81     13.37 o 
   3   1  17      656.94      660.35     23.50 o 
   4   1  17      193.66      194.36     19.07 o 
   5   1  17      136.64      130.81     28.34 o 
   6   1  17        8.32       -8.00     16.42 o 
   7   1  17       22.70       33.18     16.50 o 
   8   1  17        1.35      -16.75     16.75 o 
   9   1  17       27.69       -1.51     15.76 o 
  10   1  17       23.81       50.05     17.44 o 
  11   1  17        0.33       31.90     21.77 o 
  12   1  17        8.53       22.68     30.31 o 
  13   1  17       22.19      -17.35     17.35 o 
   0   2  17      455.75      446.52     22.11 o 
   1   2  17      188.11      194.63     15.43 o 
   2   2  17       25.83       45.98     13.96 o 
   3   2  17      142.36      143.74     17.10 o 
   4   2  17      149.99       98.21     15.73 o 
   5   2  17      314.11      311.98     45.46 o 
   6   2  17      290.00      268.52     26.76 o 
   7   2  17       79.54       63.38     17.20 o 
   8   2  17      255.37      248.40     19.72 o 
   9   2  17      215.17      227.96     19.69 o 
  10   2  17       96.60      102.33     31.89 o 
  11   2  17       13.63       43.92     15.56 o 
  12   2  17       28.26      129.26     81.73 o 
   1   3  17       41.09       51.22     13.54 o 
   2   3  17      421.54      468.55     17.42 o 
   3   3  17        4.31        5.92     15.97 o 
   4   3  17      159.53      216.10     17.63 o 
   5   3  17      264.78      227.71     18.20 o 
   6   3  17      262.82      289.51     19.05 o 
   7   3  17      137.12      168.29     36.16 o 
   8   3  17       31.16       -3.74     21.75 o 
   9   3  17       68.81       45.58     23.24 o 
  10   3  17       30.48       72.43     22.91 o 
  11   3  17      127.53      234.51     33.29 o 
  12   3  17       63.98      136.56     27.42 o 
   0   4  17     1169.57     1129.28     41.47 o 
   1   4  17      104.83      109.24     16.94 o 
   2   4  17      133.01      129.78     25.51 o 
   3   4  17       49.46        1.74     23.24 o 
   4   4  17       55.86      111.97     24.93 o 
   5   4  17        2.80       -5.98     22.16 o 
   6   4  17      111.61       98.14     23.24 o 
   7   4  17       70.14      154.41     27.92 o 
   8   4  17      133.77       83.36     24.81 o 
   9   4  17       64.07       19.10     24.95 o 
  10   4  17      123.72       86.66     25.56 o 
  11   4  17        0.50      128.65     24.80 o 
   1   5  17      422.72      450.67     32.23 o 
   2   5  17      554.76      600.65     16.49 o 
   3   5  17        3.94        2.49     18.30 o 
   4   5  17       21.71       21.94     23.50 o 
   5   5  17       68.23       57.87     23.83 o 
   6   5  17      494.00      476.57     31.58 o 
   7   5  17      132.98      248.80     29.33 o 
   8   5  17        1.24        1.42     21.95 o 
  10   5  17       77.20       44.07     19.34 o 
  11   5  17       37.25      125.60     26.64 o 
   0   6  17       19.84       52.74     21.75 o 
   1   6  17      189.51      164.37     15.92 o 
   2   6  17       23.42       21.73     12.04 o 
   3   6  17       43.55       32.10     15.22 o 
   4   6  17      295.69      299.76     60.97 o 
   5   6  17       36.95       42.76     30.64 o 
   6   6  17       63.64       66.98     62.31 o 
   7   6  17        0.37      -13.79     13.79 o 
   8   6  17      179.67      313.13     30.15 o 
   9   6  17       14.73      -17.82     21.57 o 
   1   7  17      426.09      385.03     22.76 o 
   2   7  17      207.51      244.48     16.51 o 
   3   7  17       20.68       45.04     27.30 o 
   4   7  17       10.03       80.15     24.64 o 
   5   7  17       75.67      113.85     63.38 o 
   6   7  17      163.51      196.87     19.71 o 
   7   7  17       51.74      104.90     29.50 o 
   8   7  17        1.01      -16.56     19.24 o 
   0   8  17       26.31       40.16     31.71 o 
   1   8  17        0.03        2.88     27.06 o 
   2   8  17       52.86       33.53     30.24 o 
   3   8  17       15.63       21.85     30.76 o 
   4   8  17      111.81      109.74     28.51 o 
   5   8  17        2.26       27.92     25.94 o 
   6   8  17       88.45      102.18     26.94 o 
   1   9  17       15.19        9.02     21.35 o 
   2   9  17       64.10       50.07     60.26 o 
   0   0  18      194.63      234.64     29.45 o 
   1   0  18     1610.49     1634.32     62.07 o 
   2   0  18      854.09      761.28     35.18 o 
   3   0  18      427.61      468.40     31.20 o 
   4   0  18      151.16      137.17     24.90 o 
   5   0  18       89.52       87.37     23.08 o 
   6   0  18        0.77      -24.23     24.23 o 
   7   0  18      106.26      137.36     27.13 o 
   8   0  18      247.23      321.71     28.43 o 
   9   0  18      167.85      118.18     26.06 o 
  10   0  18      134.24       80.56     26.42 o 
  11   0  18      302.43      305.40     30.11 o 
  12   0  18      260.79      314.25     34.72 o 
   1   1  18      345.64      354.85     15.18 o 
   2   1  18      180.20      192.57     15.45 o 
   3   1  18     1291.86     1248.28     30.29 o 
   4   1  18        5.93       -2.72     16.89 o 
   5   1  18      379.38      343.51     20.90 o 
   6   1  18        8.52       -6.33     14.99 o 
   7   1  18      487.18      495.28     24.01 o 
   8   1  18        3.52       15.73     16.09 o 
   9   1  18        0.19      -14.03     16.60 o 
  10   1  18       14.83      -17.92     17.92 o 
  11   1  18      397.74      463.61     48.75 o 
  12   1  18        2.52       63.32     42.42 o 
   0   2  18      614.32      556.89     24.06 o 
   1   2  18     1056.30     1077.09     23.70 o 
   2   2  18        0.07        3.44     13.14 o 
   3   2  18       72.51       69.66     16.02 o 
   4   2  18      341.34      309.22     19.61 o 
   5   2  18      132.84      108.52     17.08 o 
   6   2  18      204.76      153.71     30.51 o 
   7   2  18       82.34       86.16     21.78 o 
   8   2  18        0.12        0.29     14.97 o 
   9   2  18      323.20      386.06     71.92 o 
  10   2  18        2.00      -34.61     45.25 o 
  11   2  18       53.11       16.57     98.41 o 
  12   2  18       33.44       20.72     50.38 o 
   1   3  18      453.07      458.59     40.61 o 
   2   3  18       14.38       19.52     13.82 o 
   3   3  18     1183.67     1211.83     63.48 o 
   4   3  18       73.48       51.64     14.92 o 
   5   3  18       29.37       23.75     14.98 o 
   6   3  18        5.30      -14.18     14.18 o 
   7   3  18      688.74      764.59     39.01 o 
   8   3  18       21.29       -9.81     25.10 o 
   9   3  18       55.81       20.58     23.10 o 
  10   3  18       95.78       38.25     25.37 o 
  11   3  18      129.37      210.47     31.10 o 
   0   4  18      510.81      373.38     34.08 o 
   1   4  18      549.60      528.85     23.66 o 
   2   4  18      112.12       96.00     17.62 o 
   3   4  18        0.02        3.93     20.78 o 
   4   4  18        3.32       -3.50     24.17 o 
   5   4  18        6.58       14.43     22.73 o 
   7   4  18      247.37      262.02     29.63 o 
   8   4  18      170.52      218.26     27.04 o 
   9   4  18       40.02       23.67     22.39 o 
  11   4  18        6.91      -23.12     23.12 o 
   1   5  18       27.52       85.00     32.76 o 
   2   5  18       21.09       15.90     12.99 o 
   3   5  18        0.10      -18.14     20.17 o 
   4   5  18       21.50      -15.83     24.36 o 
   5   5  18       25.27       46.61     22.26 o 
   6   5  18        0.04      -20.42     20.42 o 
   7   5  18       85.24        9.09     24.68 o 
   8   5  18       63.74      100.46     23.31 o 
   9   5  18       14.81       52.37     22.08 o 
  10   5  18      118.28       42.41     20.76 o 
   0   6  18      313.18      287.27     22.23 o 
   1   6  18       16.08       17.40     14.09 o 
   2   6  18      101.74       65.00     16.30 o 
   3   6  18       61.70      119.02     24.86 o 
   5   6  18      174.05      208.47     27.33 o 
   6   6  18        0.26      -15.33     22.35 o 
   7   6  18       65.35      -18.32     18.32 o 
   8   6  18       32.51       51.82     22.09 o 
   9   6  18       17.14      166.32     23.36 o 
   1   7  18        1.28       -9.05     18.39 o 
   2   7  18       18.96       -0.06     22.71 o 
   3   7  18        0.59       31.31     14.74 o 
   4   7  18        2.88       25.46     24.93 o 
   5   7  18        3.70        8.76     24.85 o 
   6   7  18        3.70       93.85     66.65 o 
   7   7  18       56.22       -2.70     21.77 o 
   0   8  18       33.89       14.49     27.13 o 
   1   8  18       33.12       65.00     22.83 o 
   2   8  18        0.34        1.73     23.77 o 
   3   8  18       66.66       46.80     21.63 o 
   4   8  18       42.59       33.31     31.83 o 
   5   8  18       71.18      121.11     31.70 o 
   1   1  19        0.00       20.26     12.36 o 
   2   1  19        0.17       19.76     19.45 o 
   3   1  19       24.16       30.50     16.76 o 
   4   1  19        0.07       -9.53     16.65 o 
   5   1  19        0.03      -13.47     16.27 o 
   6   1  19       15.92       23.96     39.07 o 
   7   1  19       10.72      -16.25     16.25 o 
   8   1  19       11.11      -33.92     49.23 o 
   9   1  19        1.83       29.94     17.06 o 
  10   1  19      168.48      154.57     32.08 o 
  11   1  19      120.34       65.96     17.56 o 
   0   2  19       75.03       94.75     18.99 o 
   1   2  19      568.14      626.13     21.16 o 
   2   2  19      714.63      746.49     21.62 o 
   3   2  19      113.39      281.91    115.84 o 
   4   2  19      150.35      165.26     19.75 o 
   5   2  19        2.79       11.59     17.52 o 
   6   2  19       43.00       34.30     16.39 o 
   7   2  19       44.25        7.67     15.81 o 
   8   2  19        3.40      -25.60     25.60 o 
   9   2  19        0.00        1.29     13.87 o 
  10   2  19        0.30        9.40     87.97 o 
  11   2  19        2.93        8.44     20.56 o 
   1   3  19       12.53       11.26     16.81 o 
   2   3  19       19.00       25.47     14.50 o 
   3   3  19       22.13       29.54     14.66 o 
   4   3  19       11.73        8.29     34.48 o 
   5   3  19       21.34       15.37     14.85 o 
   6   3  19        0.07       11.06     23.78 o 
   7   3  19        2.49      -13.69     22.38 o 
   8   3  19       35.57       52.21     25.47 o 
   9   3  19        8.08       29.80     26.66 o 
  10   3  19      328.78      309.91     35.23 o 
  11   3  19       63.91      -21.05     21.05 o 
   0   4  19      419.83      487.02     36.03 o 
   1   4  19        1.17       46.97     40.29 o 
   2   4  19       16.40       12.31     25.27 o 
   3   4  19       13.48      -12.84     22.47 o 
   4   4  19      252.12      201.78     28.30 o 
   5   4  19       17.68       42.00     22.66 o 
   6   4  19        0.28       13.78     22.77 o 
   8   4  19      232.24      233.22     28.17 o 
   9   4  19       68.90      139.20     24.14 o 
  10   4  19       32.17      -22.57     22.57 o 
   1   5  19       29.89       48.22     17.64 o 
   2   5  19      634.88      722.33     27.78 o 
   3   5  19        8.95       74.66     25.30 o 
   5   5  19        8.04        0.52     20.21 o 
   6   5  19      181.46      231.01     27.69 o 
   7   5  19       29.39      -22.06     22.06 o 
   8   5  19        2.23      -24.63     24.63 o 
   9   5  19        0.48       66.13     22.06 o 
   0   6  19      289.24      443.86     36.38 o 
   1   6  19      139.69      108.44     43.32 o 
   2   6  19       30.95      221.19     93.95 o 
   3   6  19       27.56       58.69     23.98 o 
   4   6  19       13.28      -21.42     21.42 o 
   5   6  19       57.86      -20.40     20.40 o 
   6   6  19      245.96      376.73     32.05 o 
   7   6  19        1.39      -18.47     18.47 o 
   1   7  19       20.14        2.31     21.93 o 
   2   7  19      253.43      381.08    122.07 o 
   4   7  19        0.01       64.62     18.12 o 
   6   7  19       89.45       87.12     20.46 o 
   0   8  19       28.90      -10.63     29.37 o 
   1   8  19        0.38       32.49     20.74 o 
   2   8  19        3.20      -11.72     22.18 o 
   3   8  19       11.23       -6.29     27.37 o 
   0   0  20       14.77       52.28     28.44 o 
   1   0  20        3.01        7.74     18.29 o 
   2   0  20      339.34      365.09     29.69 o 
   3   0  20      296.52      344.58     30.28 o 
   4   0  20      202.77      176.50     28.50 o 
   5   0  20      211.04      210.68     27.10 o 
   6   0  20        3.09       27.72     21.64 o 
   7   0  20      162.96      195.47     27.78 o 
   8   0  20       23.78      -25.68     25.68 o 
   9   0  20      808.26      959.97     44.95 o 
  10   0  20       88.45      165.45     29.21 o 
  11   0  20       85.42       79.81     24.57 o 
   1   1  20      766.07      683.08     18.95 o 
   2   1  20      227.63      274.23     29.43 o 
   3   1  20     1254.29     1229.26     30.92 o 
   4   1  20       44.94       30.81     16.90 o 
   5   1  20       52.62       14.28     16.87 o 
   6   1  20       16.48       28.12     16.82 o 
   7   1  20      292.33      280.16     57.44 o 
   8   1  20       27.14       -4.48     15.70 o 
   9   1  20      123.88       86.10     69.00 o 
  10   1  20      122.69      225.90     42.19 o 
  11   1  20      189.71      277.03     29.22 o 
   0   2  20        0.44        4.59     18.02 o 
   1   2  20      931.19      947.54     24.15 o 
   2   2  20        2.73       38.71     18.74 o 
   3   2  20      195.15      268.06     20.77 o 
   4   2  20       67.26       20.23     16.15 o 
   5   2  20      388.73      404.07     22.11 o 
   6   2  20       31.01       -2.61     68.43 o 
   7   2  20        1.06      -29.26     47.69 o 
   8   2  20        0.44       -4.70     19.24 o 
   9   2  20      197.45      178.59     46.64 o 
  10   2  20        0.20      -32.53     69.11 o 
   1   3  20      623.85      601.48     36.62 o 
   2   3  20       46.92       95.83     15.45 o 
   3   3  20      352.02      410.04     22.62 o 
   4   3  20       15.06      112.85     23.99 o 
   5   3  20        4.52      -24.56     24.56 o 
   6   3  20        2.12       73.35     26.71 o 
   7   3  20      149.46      109.60     23.69 o 
   8   3  20      115.77       76.91     25.67 o 
   9   3  20      185.70      196.83     33.12 o 
  10   3  20        3.55       49.14     26.47 o 
   0   4  20        1.75       48.08     30.87 o 
   1   4  20      152.17      155.45     20.33 o 
   2   4  20       93.72      150.71     26.39 o 
   3   4  20        2.09       58.67     25.86 o 
   4   4  20        0.00      -22.07     22.07 o 
   5   4  20        4.83      -20.24     20.24 o 
   6   4  20        1.45       46.96     24.38 o 
   7   4  20       12.52      -24.85     24.85 o 
   9   4  20       78.43      142.80     26.83 o 
   1   5  20      148.53      122.93     35.31 o 
   2   5  20      187.10      343.73     74.90 o 
   3   5  20        8.71       27.65     21.33 o 
   4   5  20       22.21       13.14     21.71 o 
   5   5  20       34.06      -22.07     22.07 o 
   6   5  20       71.38      151.98     24.71 o 
   7   5  20       16.59        2.95     26.24 o 
   8   5  20       85.31      -21.21     21.21 o 
   0   6  20        0.99      129.66     31.56 o 
   1   6  20       24.54      -19.51     19.51 o 
   2   6  20        0.51      249.89     27.28 o 
   3   6  20       83.28       56.32     21.62 o 
   4   6  20       13.14       59.70     20.30 o 
   5   6  20       53.40      -18.43     18.43 o 
   6   6  20        4.41      -21.23     21.23 o 
   7   6  20       41.71      138.88     24.18 o 
   1   7  20        7.90        8.38     27.98 o 
   2   7  20       11.19      132.69     23.22 o 
   3   7  20        2.84      160.59     21.76 o 
   4   7  20        3.91      140.68     22.29 o 
   1   1  21       20.44       21.34     15.37 o 
   2   1  21       16.03       25.47     34.79 o 
   3   1  21       71.35      122.00     81.48 o 
   4   1  21        0.10       17.45     27.90 o 
   5   1  21       14.22      -34.47     54.68 o 
   6   1  21       16.07      -27.64     31.18 o 
   7   1  21       54.55       62.28     18.55 o 
   8   1  21        2.09        4.84     24.21 o 
   9   1  21        5.02      -27.34     27.34 o 
  10   1  21        8.68       31.03     23.79 o 
   0   2  21      260.93      262.40     22.82 o 
   1   2  21       80.47       53.82     16.71 o 
   2   2  21       19.80      130.83     63.30 o 
   3   2  21      123.26      104.25     26.23 o 
   4   2  21       19.21      113.92     46.34 o 
   5   2  21        4.52        4.64     27.35 o 
   6   2  21        2.85      -12.42     17.11 o 
   7   2  21        0.00       25.02     21.98 o 
   8   2  21        0.64       40.88     20.00 o 
   9   2  21       13.67      -28.30     35.89 o 
  10   2  21        0.03       23.09     25.08 o 
   1   3  21       22.65       17.85     15.49 o 
   2   3  21       65.73      156.38     32.84 o 
   3   3  21        1.27        2.97     15.83 o 
   4   3  21       21.43       44.35     26.52 o 
   6   3  21       78.78       80.97     26.27 o 
   7   3  21       24.04       69.07     25.05 o 
   8   3  21        2.28      -11.13     24.41 o 
   9   3  21       10.60      -22.67     22.67 o 
   0   4  21      314.52      469.01     37.68 o 
   1   4  21        1.48      -19.77     19.77 o 
   2   4  21       14.10      165.44     70.79 o 
   3   4  21       59.59       24.29     20.15 o 
   4   4  21       72.19      134.47     25.88 o 
   6   4  21       37.12       40.93     21.53 o 
   7   4  21       37.08      109.55     24.96 o 
   8   4  21      138.41       55.00     26.21 o 
   1   5  21        0.47      -21.19     21.19 o 
   2   5  21      158.72      306.49     27.34 o 
   4   5  21       62.79      175.74     29.52 o 
   6   5  21       64.41       25.00     21.10 o 
   7   5  21        5.60       73.46     26.63 o 
   0   6  21      595.53      686.24     43.00 o 
   1   6  21        0.98      -13.65     58.94 o 
   2   6  21        0.06       61.42     20.01 o 
   3   6  21        1.80      138.05     23.83 o 
   4   6  21      102.72      201.72     29.35 o 
   5   6  21        6.22      -22.03     22.03 o 
   1   7  21       13.99      115.46     33.51 o 
   2   7  21       90.52       63.75     27.10 o 
   0   0  22      812.35      724.61     43.09 o 
   1   0  22      822.57      866.59     31.89 o 
   2   0  22      172.91      165.70     28.25 o 
   3   0  22      360.42      382.41     34.33 o 
   4   0  22       11.24       -2.40     23.77 o 
   5   0  22      480.66      515.31     33.83 o 
   6   0  22       44.37       -4.53     21.91 o 
   7   0  22       79.86       53.21     26.33 o 
   8   0  22        6.22       78.55     25.44 o 
   9   0  22      201.57      192.90     27.68 o 
   1   1  22      621.66      701.18     24.51 o 
   2   1  22        9.86       27.57     19.57 o 
   3   1  22       24.60       95.67     29.42 o 
   4   1  22        0.06       43.56     28.88 o 
   5   1  22        9.08       23.96     21.93 o 
   6   1  22        5.91      -24.59     24.59 o 
   7   1  22      246.70      268.89     56.38 o 
   8   1  22        0.74       36.23     45.44 o 
   9   1  22       81.94      121.85     43.33 o 
   0   2  22       97.63      155.81     23.04 o 
   1   2  22      450.57      479.55     21.46 o 
   2   2  22      139.94      155.98     19.46 o 
   3   2  22      122.90      137.10     34.66 o 
   4   2  22        0.46       64.15     20.56 o 
   5   2  22      354.52      325.61     34.20 o 
   6   2  22        0.02       32.80     24.55 o 
   7   2  22       14.01       84.69     23.70 o 
   8   2  22        0.37        1.85     25.34 o 
   9   2  22      349.68      459.96     95.80 o 
   1   3  22      544.04      557.80     22.80 o 
   2   3  22        6.09       50.52     55.48 o 
   3   3  22      237.74      298.09     32.36 o 
   4   3  22        1.27       71.45     26.19 o 
   5   3  22        5.76      -26.74     26.74 o 
   7   3  22       95.60      134.11     26.00 o 
   8   3  22       14.27        1.48     22.42 o 
   0   4  22      167.44      254.07     32.69 o 
   1   4  22       64.09       35.75     22.92 o 
   2   4  22        7.72       76.80     24.26 o 
   3   4  22        9.26      129.08     27.74 o 
   4   4  22      194.49      228.70     29.98 o 
   5   4  22       46.45       17.01     25.34 o 
   7   4  22        5.29        9.40     24.21 o 
   1   5  22        1.54        0.31     40.12 o 
   2   5  22       17.95       80.22     24.95 o 
   3   5  22       15.95      296.27     29.22 o 
   4   5  22       26.90       55.85     22.40 o 
   5   5  22        3.27       59.72     24.67 o 
   0   6  22       46.45       60.67     32.40 o 
   1   6  22        0.48       77.18     70.10 o 
   2   6  22       32.31       90.63     29.71 o 
   3   6  22        1.86      292.13     27.71 o 
   1   1  23        4.27       38.34     23.11 o 
   2   1  23       66.03       61.35     23.43 o 
   3   1  23       64.33      142.21     74.99 o 
   4   1  23        1.45      242.87     28.72 o 
   5   1  23        0.23        5.75     39.39 o 
   6   1  23        0.02       19.36     36.83 o 
   7   1  23       17.89       -5.82     17.00 o 
   8   1  23        0.06       43.45     28.76 o 
   0   2  23      216.55      225.90     36.26 o 
   1   2  23       25.87       45.89     16.36 o 
   2   2  23        0.16       35.59     21.21 o 
   3   2  23       13.12       60.52     45.03 o 
   4   2  23       12.53       44.34     53.62 o 
   5   2  23       18.72      227.79    115.61 o 
   6   2  23        2.11       -5.57     20.78 o 
   7   2  23        3.42      -15.29     15.29 o 
   1   3  23       13.93       52.24     27.84 o 
   2   3  23       49.62      127.77     27.13 o 
   3   3  23       16.64      155.06     27.42 o 
   4   3  23        2.66       -9.70     20.20 o 
   5   3  23        7.59       33.24     25.20 o 
   7   3  23        0.02      -20.58     20.58 o 
   0   4  23      277.88      303.44     35.59 o 
   1   4  23       60.69       95.42     34.20 o 
   2   4  23        0.51       36.65     28.12 o 
   3   4  23       15.42      178.72     28.27 o 
   4   4  23      195.80      187.77     26.60 o 
   5   4  23        6.09      153.27     27.75 o 
   1   5  23        8.23       68.26     41.66 o 
   2   5  23      165.20      165.59     31.33 o 
   3   5  23        0.54      320.52     30.27 o 
   0   0  24       56.58       70.33     33.38 o 
   1   0  24      753.14      691.02     42.84 o 
   2   0  24        0.66       20.37     32.12 o 
   3   0  24       68.42       68.22     30.65 o 
   4   0  24       88.40      275.41     32.51 o 
   5   0  24       56.96      -25.62     25.62 o 
   6   0  24        0.64       46.23     21.98 o 
   7   0  24       19.28      -25.92     25.92 o 
   1   1  24      147.69      187.64     21.30 o 
   2   1  24       37.08      101.08     53.53 o 
   3   1  24       76.41      147.80     71.08 o 
   4   1  24       10.85      177.48     18.73 o 
   5   1  24       42.32      171.31     96.24 o 
   6   1  24        6.26        8.61     16.49 o 
   0   2  24        6.82      -32.97     32.97 o 
   1   2  24      466.17      461.23     21.92 o 
   2   2  24       11.62      -31.76     31.76 o 
   3   2  24      184.03      347.45     32.86 o 
   4   2  24       86.84      114.04     63.22 o 
   5   2  24      107.71      258.26     90.93 o 
   6   2  24        1.93       13.27     31.15 o 
   1   3  24       47.86      120.57     27.43 o 
   2   3  24      102.41      113.89     38.19 o 
   3   3  24       41.43      247.71     33.12 o 
   4   3  24       32.65      140.02     28.54 o 
   5   3  24       17.87       58.05     26.77 o 
   0   4  24       19.51       -8.00     30.42 o 
   1   4  24       29.03      147.29     31.37 o 
   3   4  24      142.63      401.12     35.10 o 
   4   4  24        0.84      197.87     27.69 o 
   1   1  25        5.96       -7.27     21.01 o 
   2   1  25       20.05       52.25     22.62 o 
   3   1  25        3.06       19.68     41.52 o 
   4   1  25       20.20      114.64     80.98 o 
   5   1  25       13.88      184.88    114.54 o 
   0   2  25       62.84       -5.48     35.29 o 
   1   2  25        1.87       58.77     24.71 o 
   2   2  25       59.72       31.92     31.66 o 
   3   2  25       29.33      115.24     31.81 o 
   4   2  25        4.69      315.82    192.22 o 
   1   3  25       46.21      165.99     54.80 o 
   2   3  25      164.10      209.45     36.82 o 
   3   3  25       10.33       82.06     24.43 o 
   0   0  26        1.13       87.28     33.83 o 
   1   0  26       17.24        0.95     35.98 o 
   2   0  26        3.93       88.87     36.58 o 
   1   1  26      247.82      232.17     60.93 o 
   2   1  26        0.65       80.41     38.71 o 
                                                 
